# Supplementary material for: Methyl (E)-3-(2-bromo-4,5-dimeth­oxy­benzyl­idene)dithio­carbazate
Source: Acta Crystallogr Sect E Struct Rep Online. 2011 Oct 12;67(Pt 11):o2919. doi: 10.1107/S1600536811039304 (PMC3247333; doi:10.1107/S1600536811039304)
Supplement: Supplementary file 2 [file e-67-o2919-Isup2.hkl]

#
# h,k,l, Fc-squared, Fo-squared, sigma(Fo-squared) and status flag
#
data_I
_shelx_title ' 110922_SSJH3 in P-1'
_shelx_refln_list_code          4
_shelx_F_calc_maximum      191.22
_exptl_crystal_F_000       352.00
_reflns_d_resolution_high  0.8347
 
loop_
 _symmetry_equiv_pos_as_xyz
 'x, y, z'
 '-x, -y, -z'
 
_cell_length_a     5.2460
_cell_length_b    11.7810
_cell_length_c    12.4000
_cell_angle_alpha 102.347
_cell_angle_beta  100.930
_cell_angle_gamma 101.874
 
_shelx_F_squared_multiplier     1.000
 
loop_
 _refln_index_h
 _refln_index_k
 _refln_index_l
 _refln_F_squared_calc
 _refln_F_squared_meas
 _refln_F_squared_sigma
 _refln_observed_status
   1   0   0       34.68       33.91      3.53 o
   2   0   0      496.36      520.47     18.93 o
   3   0   0      293.99      299.24     13.12 o
   4   0   0       22.81       29.13      7.07 o
   5   0   0       48.07       43.28      5.92 o
  -6   1   0       13.89       27.95     10.49 o
  -5   1   0       22.70       13.06      4.48 o
  -4   1   0      335.19      339.93     13.05 o
  -3   1   0      271.12      254.44      9.83 o
  -2   1   0     4760.64     4548.31     54.82 o
  -1   1   0     1360.62     1417.67     14.37 o
   1   1   0      186.71      200.48      6.65 o
   2   1   0     2175.86     2171.83     39.77 o
   3   1   0      197.26      197.84      8.76 o
   4   1   0       89.20       84.44     11.87 o
   5   1   0      164.72      165.75     18.40 o
  -6   2   0        5.34       15.61      7.88 o
  -5   2   0      229.39      226.27      9.60 o
  -4   2   0       27.21       23.55      3.66 o
  -3   2   0      385.50      383.65     15.01 o
  -2   2   0     4324.60     4230.53     35.63 o
  -1   2   0      677.25      706.63     12.29 o
   0   2   0       31.22       35.51      2.62 o
   1   2   0     3363.26     3327.58     28.43 o
   2   2   0       27.95       28.46      3.10 o
   3   2   0      604.74      593.46     15.83 o
   4   2   0        0.26        0.00      4.71 o
   5   2   0       15.40        6.41      6.05 o
  -6   3   0        1.14       11.19      8.35 o
  -5   3   0       21.49       29.45      3.49 o
  -4   3   0      390.83      386.65     10.27 o
  -3   3   0      780.06      792.79     14.17 o
  -2   3   0      423.32      424.82     11.00 o
  -1   3   0       10.08        8.30      2.69 o
   0   3   0      223.55      233.18      5.74 o
   1   3   0        7.04        8.45      1.59 o
   2   3   0       46.03       49.75      4.75 o
   3   3   0      834.32      822.69     19.31 o
   4   3   0        2.71        5.69      5.64 o
   5   3   0      115.31      139.20     18.67 o
  -6   4   0        8.92        7.53      6.81 o
  -5   4   0      108.01      115.67      9.19 o
  -4   4   0      813.07      858.86     57.69 o
  -3   4   0      474.36      471.22     13.52 o
  -2   4   0     1671.67     1682.75     18.34 o
  -1   4   0      258.86      268.79      8.02 o
   0   4   0       10.16       11.76      1.80 o
   1   4   0     2546.39     2446.66     25.20 o
   2   4   0      142.50      143.64      7.21 o
   3   4   0      294.60      308.31     14.20 o
   4   4   0       54.97       47.59     10.57 o
   5   4   0       42.74       49.79     12.92 o
  -6   5   0       41.45       54.40     13.31 o
  -5   5   0      217.58      220.03     13.10 o
  -4   5   0      314.94      303.15     14.16 o
  -3   5   0       16.91       13.93      3.20 o
  -2   5   0      613.63      609.43     17.73 o
  -1   5   0     1778.46     1756.66     27.08 o
   0   5   0     1410.30     1440.65     19.17 o
   1   5   0      730.44      699.75     14.03 o
   2   5   0       24.68       23.89      3.09 o
   3   5   0      645.36      666.70     16.34 o
   4   5   0        2.80       17.71      8.08 o
  -6   6   0        0.55        6.65      7.44 o
  -5   6   0       16.77       14.94      4.69 o
  -4   6   0      385.00      378.85     14.74 o
  -3   6   0        0.92        0.00      1.13 o
  -2   6   0      335.71      351.09     11.45 o
  -1   6   0     2480.76     2445.87     44.10 o
   0   6   0     2648.33     2811.30     39.42 o
   1   6   0     2176.74     2269.99     36.74 o
   2   6   0       34.94       36.94      3.89 o
   3   6   0       22.26       17.79      5.11 o
   4   6   0      112.76      106.66     16.55 o
  -5   7   0       85.32       80.33      8.91 o
  -4   7   0       21.97       23.36      4.29 o
  -3   7   0      726.45      740.14     17.21 o
  -2   7   0     1982.55     1879.92     29.36 o
  -1   7   0      191.79      180.93      7.41 o
   0   7   0      376.22      397.84     13.61 o
   1   7   0      729.39      750.01     17.52 o
   2   7   0      150.49      152.57      9.47 o
   3   7   0       10.11        2.94      4.04 o
   4   7   0       65.45       67.24     10.69 o
  -5   8   0       41.15       25.61      5.34 o
  -4   8   0      102.43       90.21     16.09 o
  -3   8   0       35.80       29.86      4.69 o
  -2   8   0     1381.70     1390.24     29.00 o
  -1   8   0      800.48      810.19     15.19 o
   0   8   0      438.87      424.48     12.99 o
   1   8   0        4.35        0.00      2.72 o
   2   8   0      157.00      144.08     12.38 o
   3   8   0       75.60       82.51     10.91 o
  -5   9   0       10.00        6.64      3.74 o
  -4   9   0      339.60      330.11     36.55 o
  -3   9   0       57.36       54.56      7.00 o
  -2   9   0      197.98      191.71     12.33 o
  -1   9   0      110.64      101.28      7.38 o
   0   9   0       28.45       16.05      4.60 o
   1   9   0      258.35      233.53     16.62 o
   2   9   0        7.20        4.82      4.78 o
   3   9   0       33.20       26.02      7.08 o
  -5  10   0        1.58        1.68      4.19 o
  -4  10   0      301.25      301.78     17.31 o
  -3  10   0      382.97      366.58     18.12 o
  -2  10   0      445.88      462.51     20.85 o
  -1  10   0       17.35       17.61      4.55 o
   0  10   0       84.50       86.36     14.22 o
   1  10   0      207.36      208.78     21.75 o
   2  10   0       63.97       60.64     18.88 o
  -4  11   0      351.36      313.57     58.17 o
  -3  11   0        3.36        4.00      4.22 o
  -2  11   0        1.68        8.17      6.05 o
  -1  11   0      271.76      319.34     24.25 o
   0  11   0        2.39        7.04      5.70 o
   1  11   0       62.19       71.76     13.67 o
   2  11   0       37.97       39.90      8.08 o
  -4  12   0       32.68       35.63      6.92 o
  -3  12   0       70.00       83.79     12.87 o
  -2  12   0        0.93        0.00      6.58 o
  -1  12   0      134.17      164.07     19.30 o
   0  12   0       56.04       44.82     10.54 o
   1  12   0       83.71       88.11     16.43 o
  -3  13   0      162.28      187.80     19.91 o
  -2  13   0       24.75        5.49      6.29 o
  -1  13   0      112.91      117.51     16.43 o
   0  13   0        0.58        0.00      7.28 o
   0 -13   1      129.27      112.86     17.86 o
   1 -13   1        8.36        9.12      6.70 o
   2 -13   1       88.06       93.85     15.09 o
   3 -13   1       31.26       52.83     11.76 o
  -1 -12   1       90.31       73.62     14.37 o
   0 -12   1        9.15       14.70      7.78 o
   1 -12   1       57.55       47.43     11.01 o
   2 -12   1       68.46       71.01     12.57 o
   3 -12   1      275.66      301.21     24.58 o
   4 -12   1        3.32        8.31      5.73 o
  -2 -11   1        1.12        5.51      4.94 o
  -1 -11   1       60.72       65.03     13.42 o
   0 -11   1      133.96      159.77     18.77 o
   1 -11   1      144.13      136.54     13.66 o
   2 -11   1       22.57       23.07      6.69 o
   3 -11   1      343.20      354.72     25.59 o
   4 -11   1       37.79       56.50      8.17 o
  -3 -10   1       27.10       35.78      8.20 o
  -2 -10   1       36.46       30.57      7.22 o
  -1 -10   1        4.31        5.80      3.43 o
   0 -10   1       64.79       93.46     13.89 o
   1 -10   1      542.75      517.01     20.95 o
   2 -10   1      711.88      720.83     34.53 o
   3 -10   1      104.88       95.10      9.38 o
   4 -10   1       12.68       20.78      5.45 o
   5 -10   1       46.81       47.22      7.04 o
  -3  -9   1        0.10        1.66      4.23 o
  -2  -9   1       94.36      106.39      8.45 o
  -1  -9   1       45.54       52.67      5.63 o
   0  -9   1      419.22      449.38     45.55 o
   1  -9   1      426.09      430.69     24.44 o
   2  -9   1       29.69       31.76     11.30 o
   3  -9   1      163.60      157.33      9.66 o
   4  -9   1      279.49      281.04     15.09 o
   5  -9   1        7.19        8.31      4.44 o
  -4  -8   1       54.72       44.79     20.38 o
  -3  -8   1       13.51        9.13      5.18 o
  -2  -8   1      130.40      144.26      9.23 o
  -1  -8   1      487.89      485.35     15.45 o
   0  -8   1     1704.01     1674.82     51.01 o
   1  -8   1      178.96      185.24      9.07 o
   2  -8   1      106.86      100.89      7.11 o
   3  -8   1      167.26      162.79      9.09 o
   4  -8   1      473.61      455.47     19.91 o
   5  -8   1       67.58       80.65      8.80 o
  -4  -7   1       15.21       13.01      7.26 o
  -3  -7   1      146.50      148.59     13.27 o
  -2  -7   1     1143.00     1122.18     28.52 o
  -1  -7   1        4.71        4.80      1.89 o
   0  -7   1        4.88        5.38      1.84 o
   1  -7   1      572.15      549.11     18.06 o
   2  -7   1       18.30       25.05      3.70 o
   3  -7   1      332.60      359.41     15.00 o
   4  -7   1      861.55      867.92     19.22 o
   5  -7   1      212.48      252.43     14.38 o
  -4  -6   1       12.65       17.46      6.34 o
  -3  -6   1        0.51        1.33      2.62 o
  -2  -6   1      729.76      695.61     17.68 o
  -1  -6   1      445.01      501.92     15.84 o
   0  -6   1      931.20      958.47     19.10 o
   1  -6   1      475.62      501.33     13.02 o
   2  -6   1      640.55      610.37     18.58 o
   3  -6   1     1912.88     1859.94     37.62 o
   4  -6   1       43.14       37.61      5.21 o
   5  -6   1        1.23        0.00      2.90 o
  -5  -5   1        1.42        0.00      6.78 o
  -4  -5   1      136.91      172.74     21.83 o
  -3  -5   1      113.35      114.86      7.62 o
  -2  -5   1       83.01       82.94      5.74 o
  -1  -5   1      404.97      392.34     11.11 o
   0  -5   1     2750.63     3057.22     40.72 o
   1  -5   1     1579.10     1635.25     24.09 o
   2  -5   1       79.97       74.86      6.36 o
   3  -5   1      473.25      454.59     15.52 o
   4  -5   1      152.50      150.09      9.74 o
   5  -5   1       71.09       92.15      7.99 o
   6  -5   1       13.58       15.22      8.21 o
  -5  -4   1        2.86       18.22      8.29 o
  -4  -4   1       56.34       43.87      9.71 o
  -3  -4   1        0.83        4.50      2.61 o
  -2  -4   1     1545.14     1529.75     22.87 o
  -1  -4   1       65.70       57.25      5.80 o
   0  -4   1      947.20      962.30     15.10 o
   1  -4   1     7976.37     7659.53     54.74 o
   2  -4   1        3.92        4.67      1.69 o
   3  -4   1     1288.25     1352.06     33.26 o
   4  -4   1       47.77       36.46      4.63 o
   5  -4   1       18.35       20.47      6.56 o
   6  -4   1       20.15       35.42     10.08 o
  -5  -3   1       16.12        8.03      6.37 o
  -4  -3   1      371.68      373.65     24.16 o
  -3  -3   1      130.43      127.61      8.03 o
  -2  -3   1       18.58       22.35      3.25 o
  -1  -3   1     3875.68     3677.74     43.08 o
   0  -3   1       22.44       24.57      2.66 o
   1  -3   1     7371.50     7060.36     58.09 o
   2  -3   1      226.76      218.43      6.86 o
   3  -3   1      815.24      740.32     22.12 o
   4  -3   1        8.28        8.05      1.74 o
   5  -3   1        8.65       15.22      3.55 o
   6  -3   1       28.34       31.84      9.96 o
  -5  -2   1        0.01        5.07      6.92 o
  -4  -2   1      407.67      393.52     24.30 o
  -3  -2   1      143.78      148.23      6.75 o
  -2  -2   1      314.67      306.46      8.91 o
  -1  -2   1     5544.88     5634.11     38.58 o
   0  -2   1      403.73      427.27     12.39 o
   1  -2   1     2204.02     2270.22     37.29 o
   2  -2   1       59.51       63.64      4.68 o
   3  -2   1       32.27       34.02      4.08 o
   4  -2   1      686.53      666.80     22.81 o
   5  -2   1        1.47        7.08      2.79 o
   6  -2   1        6.46        1.33      5.20 o
  -5  -1   1        2.38        0.00      4.42 o
  -4  -1   1        2.77       11.01      5.91 o
  -3  -1   1     1590.09     1666.30     83.25 o
  -2  -1   1      573.46      573.57     11.70 o
  -1  -1   1     1480.17     1598.18     15.36 o
   1  -1   1      561.12      652.69     16.55 o
   2  -1   1      649.43      713.50     23.07 o
   3  -1   1      164.50      166.20      7.38 o
   4  -1   1      438.25      404.95     13.49 o
   5  -1   1       46.61       32.50      4.77 o
  -6   0   1        4.09        6.01      5.64 o
  -5   0   1       23.70       37.59      5.67 o
  -4   0   1      317.40      308.58     20.70 o
  -3   0   1      624.01      591.55     18.05 o
  -2   0   1      694.88      722.70     15.99 o
  -1   0   1    11559.92    10919.45    108.85 o
   1   0   1       45.41       38.87      4.29 o
   2   0   1     3831.64     4112.12     64.53 o
   3   0   1      102.52       99.75      7.60 o
   4   0   1      357.75      351.78     23.35 o
   5   0   1        0.77        5.44      2.88 o
  -6   1   1        5.99        9.12      7.37 o
  -5   1   1      139.64      132.85      9.62 o
  -4   1   1      315.28      329.73     11.56 o
  -3   1   1     1332.19     1349.22     20.53 o
  -2   1   1      326.28      330.88      9.67 o
  -1   1   1      551.98      582.29      7.46 o
   0   1   1     1168.04     1202.32     17.78 o
   1   1   1    17929.92    16502.36     93.66 o
   2   1   1      430.44      461.91     18.89 o
   3   1   1        0.44        1.40      2.09 o
   4   1   1      482.30      527.67     29.39 o
   5   1   1        7.47        8.31      6.30 o
  -6   2   1       59.35       77.69     14.95 o
  -5   2   1        5.37        5.99      2.79 o
  -4   2   1      252.41      238.30      7.80 o
  -3   2   1     2516.62     2539.73     26.95 o
  -2   2   1      735.79      766.35     11.17 o
  -1   2   1     3242.42     3121.52     45.51 o
   0   2   1      544.63      590.66     10.26 o
   1   2   1      390.04      411.87      9.19 o
   2   2   1     1580.43     1573.31     25.78 o
   3   2   1      156.38      155.44      8.51 o
   4   2   1       84.02       86.66     12.97 o
   5   2   1       50.29       26.40     10.43 o
  -6   3   1       33.55       38.44     10.57 o
  -5   3   1      149.48      141.76      7.42 o
  -4   3   1      340.55      324.64     11.56 o
  -3   3   1      375.27      390.25     17.78 o
  -2   3   1      248.25      215.95      6.12 o
  -1   3   1     1838.46     1836.00     42.26 o
   0   3   1     4460.67     4418.94     43.53 o
   1   3   1      987.35      954.84     14.17 o
   2   3   1     2000.17     1932.25     24.29 o
   3   3   1       37.30       46.63      6.22 o
   4   3   1       90.96      104.13      9.10 o
   5   3   1       32.95       20.52      9.15 o
  -6   4   1       45.30       40.02     10.50 o
  -5   4   1        5.28        2.04      3.06 o
  -4   4   1        4.22        0.00      2.81 o
  -3   4   1      597.49      558.69     16.11 o
  -2   4   1     1023.66     1058.77     22.02 o
  -1   4   1      517.52      514.82     12.91 o
   0   4   1     5899.92     5799.33     41.00 o
   1   4   1     1387.48     1314.83     18.78 o
   2   4   1       20.62       18.77      2.77 o
   3   4   1       50.40       47.32      5.34 o
   4   4   1       27.43       32.46      5.87 o
   5   4   1        8.36       11.99      7.98 o
  -6   5   1       71.33       67.05     13.56 o
  -5   5   1       50.30       54.91      7.12 o
  -4   5   1        6.74        5.24      3.86 o
  -3   5   1     1090.75     1044.23     16.54 o
  -2   5   1       57.99       40.13      7.85 o
  -1   5   1     2678.74     2671.63     28.87 o
   0   5   1       85.14       87.10      4.34 o
   1   5   1      262.07      281.71      9.38 o
   2   5   1      576.00      555.17     14.22 o
   3   5   1        1.25        0.00      2.78 o
   4   5   1        0.71        0.00      5.43 o
  -6   6   1        3.38        0.00      8.42 o
  -5   6   1      284.72      305.90     20.15 o
  -4   6   1      135.68      128.46      9.14 o
  -3   6   1      952.42      930.86     16.91 o
  -2   6   1     1275.62     1251.65     22.26 o
  -1   6   1     1656.20     1646.29     21.08 o
   0   6   1      569.75      571.74     11.94 o
   1   6   1        3.94        6.79      2.00 o
   2   6   1      185.64      179.63      8.75 o
   3   6   1      121.77      116.02     11.52 o
   4   6   1       59.38       73.23     15.34 o
  -5   7   1      102.65      100.93     10.44 o
  -4   7   1      307.24      320.40     15.66 o
  -3   7   1     2675.79     2574.41     46.75 o
  -2   7   1       26.14       27.19      4.09 o
  -1   7   1      236.54      238.64      7.81 o
   0   7   1      687.93      692.57     25.63 o
   1   7   1      142.40      159.75      7.24 o
   2   7   1      215.82      202.67     14.47 o
   3   7   1      133.89      132.47     12.80 o
   4   7   1       41.27       35.60     12.09 o
  -5   8   1      141.35      147.79     17.35 o
  -4   8   1        0.12        0.00      5.77 o
  -3   8   1     1015.61     1033.74     23.38 o
  -2   8   1      404.28      403.51     14.32 o
  -1   8   1      110.89      116.88      6.71 o
   0   8   1      159.96      170.30     11.53 o
   1   8   1      249.95      247.07     15.01 o
   2   8   1      354.19      355.76     22.49 o
   3   8   1        1.73        3.83      4.82 o
  -5   9   1      227.28      232.05     22.45 o
  -4   9   1       30.89       26.00      3.29 o
  -3   9   1       61.37       60.09      7.28 o
  -2   9   1       18.92       11.11      4.62 o
  -1   9   1       55.46       48.25      4.75 o
   0   9   1      806.03      830.66     30.83 o
   1   9   1        4.25        6.73      4.14 o
   2   9   1       41.92       49.02      8.27 o
   3   9   1       29.19       22.23      6.29 o
  -5  10   1       33.42       22.92      5.62 o
  -4  10   1       19.36       18.53      3.42 o
  -3  10   1       23.87       34.03      9.67 o
  -2  10   1      110.54      102.47      9.70 o
  -1  10   1      134.49      130.12     10.74 o
   0  10   1      422.64      430.16     27.84 o
   1  10   1        1.00        0.81      4.48 o
   2  10   1       54.89       40.93      7.93 o
  -4  11   1        1.55        5.16      4.44 o
  -3  11   1        1.85        6.00      3.94 o
  -2  11   1      714.52      710.70     46.02 o
  -1  11   1       75.75       71.94     11.75 o
   0  11   1      161.43      167.27     19.31 o
   1  11   1       23.32       21.79      8.58 o
   2  11   1       37.73       35.58      7.44 o
  -4  12   1      115.51      130.90     12.17 o
  -3  12   1      130.09      129.12     12.05 o
  -2  12   1      212.21      214.09     19.58 o
  -1  12   1       10.54       14.58      7.51 o
   0  12   1      112.91      119.65     17.21 o
   1  12   1        0.37       11.72      9.80 o
  -3  13   1       95.97       95.81     14.15 o
  -2  13   1       86.04       92.20     13.98 o
  -1  13   1        1.09        9.79      8.51 o
   0  13   1       12.35       14.93      8.21 o
   1 -14   2        7.21       17.34      8.56 o
  -1 -13   2       16.46       14.09      7.16 o
   0 -13   2       34.59       32.58     11.05 o
   1 -13   2       65.40       75.17     14.49 o
   2 -13   2       18.08        8.96      7.75 o
   3 -13   2        1.36        8.08      7.46 o
  -1 -12   2        1.29        0.00      8.62 o
   0 -12   2       36.28       53.72     13.23 o
   1 -12   2      351.42      361.21     28.07 o
   2 -12   2      188.43      191.02     20.02 o
   3 -12   2       84.95      100.28     15.09 o
   4 -12   2       37.01       49.76     11.63 o
  -2 -11   2       82.36      106.21     18.80 o
  -1 -11   2      321.87      347.94     26.89 o
   0 -11   2       15.64       16.74      4.03 o
   1 -11   2      136.42      119.71     10.72 o
   2 -11   2      101.05      130.56     15.90 o
   3 -11   2       58.57       64.63     11.55 o
   4 -11   2       61.89       63.18     11.97 o
  -3 -10   2        1.04        8.73      5.69 o
  -2 -10   2        5.77        9.68      5.76 o
  -1 -10   2      279.34      269.26     15.26 o
   0 -10   2      303.83      304.73     24.67 o
   1 -10   2      700.76      700.07     23.58 o
   2 -10   2       48.52       35.09      8.69 o
   3 -10   2      126.55      123.52     15.23 o
   4 -10   2      238.35      243.52     16.97 o
   5 -10   2       65.39       48.86     12.25 o
  -3  -9   2       68.20       73.47      9.98 o
  -2  -9   2       13.35       17.90      3.88 o
  -1  -9   2      360.65      343.28     16.07 o
   0  -9   2       49.18       50.55     13.43 o
   1  -9   2        2.23        5.90      2.88 o
   2  -9   2      276.54      266.32     14.80 o
   3  -9   2       18.32       14.49      4.08 o
   4  -9   2       22.10       22.06      4.74 o
   5  -9   2       51.30       56.88     12.44 o
  -4  -8   2       79.52       70.79     10.62 o
  -3  -8   2      133.99      142.48     12.75 o
  -2  -8   2       17.63       25.23      6.24 o
  -1  -8   2      677.47      675.93     16.78 o
   0  -8   2       11.96       14.17      2.53 o
   1  -8   2       11.66        9.93      2.70 o
   2  -8   2     1105.93     1178.07     30.02 o
   3  -8   2      490.38      452.63     17.63 o
   4  -8   2       56.40       60.34      5.21 o
   5  -8   2       18.84        9.89      6.21 o
  -4  -7   2       15.25       15.09      4.96 o
  -3  -7   2      480.81      468.51     19.31 o
  -2  -7   2       81.19       75.07      6.00 o
  -1  -7   2       40.79       48.98      3.78 o
   0  -7   2     1514.95     1473.40     28.33 o
   1  -7   2       42.12       37.05      4.75 o
   2  -7   2      667.50      664.14     20.90 o
   3  -7   2      192.96      185.03     10.07 o
   4  -7   2      467.92      506.35     13.42 o
   5  -7   2       60.06       52.12     11.39 o
  -4  -6   2        2.86        3.60      7.29 o
  -3  -6   2      463.54      429.55     16.65 o
  -2  -6   2      119.27      131.97      6.40 o
  -1  -6   2      427.84      429.41     11.47 o
   0  -6   2     2094.93     2237.70     34.75 o
   1  -6   2     1536.57     1741.61     30.72 o
   2  -6   2     3318.55     3190.92     43.41 o
   3  -6   2       10.56        9.50      2.04 o
   4  -6   2      100.99      112.32      7.75 o
   5  -6   2      178.91      190.29     20.36 o
  -5  -5   2       64.26       60.93     13.30 o
  -4  -5   2       43.71       42.54      8.54 o
  -3  -5   2        4.12        2.65      2.11 o
  -2  -5   2      889.87      873.46     16.80 o
  -1  -5   2       71.78       73.78      4.30 o
   0  -5   2     3214.12     3282.94     47.61 o
   1  -5   2       23.75       25.54      3.49 o
   2  -5   2     1495.15     1491.30     24.77 o
   3  -5   2      187.94      171.50      6.40 o
   4  -5   2      185.03      203.59      9.64 o
   5  -5   2       81.91       68.30     11.99 o
  -5  -4   2        1.11        0.00      5.49 o
  -4  -4   2       73.48       82.54     15.60 o
  -3  -4   2        6.19        5.22      2.19 o
  -2  -4   2      947.82      961.61     16.65 o
  -1  -4   2      196.26      180.92      5.64 o
   0  -4   2     4966.08     4943.36     45.07 o
   1  -4   2     2127.59     2232.04     40.32 o
   2  -4   2      103.58       98.70      4.36 o
   3  -4   2      350.24      359.00     11.24 o
   4  -4   2       26.52       24.57      3.53 o
   5  -4   2      259.69      276.77     23.43 o
  -5  -3   2       19.78       32.93      9.26 o
  -4  -3   2      203.52      232.41     18.32 o
  -3  -3   2       31.06       31.34      3.37 o
  -2  -3   2     2065.18     2078.15     37.33 o
  -1  -3   2     2618.74     2758.37     22.93 o
   0  -3   2       20.05       23.17      3.78 o
   1  -3   2      124.98      124.29      4.21 o
   2  -3   2      910.25      852.05     11.46 o
   3  -3   2      195.67      183.03      8.18 o
   4  -3   2        7.34        4.11      1.46 o
   5  -3   2      106.51      126.15     16.67 o
  -5  -2   2      118.35      144.70     16.49 o
  -4  -2   2       29.71       36.56      7.23 o
  -3  -2   2      956.32     1008.68     26.45 o
  -2  -2   2     1344.18     1362.76     27.12 o
  -1  -2   2        3.57        6.93      3.24 o
   0  -2   2    10503.01     9802.20    102.74 o
   1  -2   2       64.01       66.59      3.03 o
   2  -2   2      315.51      323.19     15.89 o
   3  -2   2     1434.80     1301.48     21.91 o
   4  -2   2       12.54       10.93      2.20 o
   5  -2   2        3.99        4.77      6.54 o
  -5  -1   2       18.48       18.32      7.14 o
  -4  -1   2      468.67      458.51     24.54 o
  -3  -1   2     1736.22     1756.26     61.38 o
  -2  -1   2      292.88      288.03      8.34 o
  -1  -1   2      262.41      259.84     11.16 o
   0  -1   2      677.16      698.59     10.72 o
   1  -1   2     1962.64     1962.69     34.05 o
   2  -1   2      298.71      311.34     15.68 o
   3  -1   2     1011.13      964.57     76.28 o
   4  -1   2        9.92        8.84      3.93 o
   5  -1   2      168.49      182.80     19.75 o
  -6   0   2        0.65        4.64      3.89 o
  -5   0   2      434.60      448.82     18.02 o
  -4   0   2       55.08       46.65      6.06 o
  -3   0   2       60.54       55.92      5.84 o
  -2   0   2     1729.01     1787.92     27.09 o
  -1   0   2       35.00       36.58      2.38 o
   0   0   2       31.14       32.86      2.30 o
   1   0   2    36563.65    32584.44    761.89 o
   2   0   2      125.68      101.15      7.29 o
   3   0   2      401.49      421.94     22.36 o
   4   0   2        1.07        4.58      2.36 o
   5   0   2       31.77       28.88      8.92 o
  -6   1   2       14.16       19.29      5.28 o
  -5   1   2      139.14      126.24      7.59 o
  -4   1   2       20.43       22.03      2.72 o
  -3   1   2        1.13        0.54      1.28 o
  -2   1   2     1037.81     1041.44     14.54 o
  -1   1   2     3062.49     3057.08     36.26 o
   0   1   2     8210.86     7851.21    159.31 o
   1   1   2     1440.75     1477.89     16.66 o
   2   1   2      324.07      332.91     25.04 o
   3   1   2     1039.20     1046.82     26.42 o
   4   1   2        1.11        0.00      2.37 o
   5   1   2        3.23        2.51      5.35 o
  -6   2   2       12.68       11.36      8.32 o
  -5   2   2       12.26        9.13      2.62 o
  -4   2   2      878.89      911.37     16.13 o
  -3   2   2      129.37      156.53      6.39 o
  -2   2   2     2839.92     2739.95     25.95 o
  -1   2   2     2606.81     2610.76     43.42 o
   0   2   2     2559.12     2576.86     21.04 o
   1   2   2      197.48      232.14      7.52 o
   2   2   2      247.05      230.30      9.81 o
   3   2   2       33.91       38.28      4.11 o
   4   2   2       64.08       63.88      9.45 o
   5   2   2       20.49       36.30     12.01 o
  -6   3   2        9.50        9.99      3.74 o
  -5   3   2       21.12       16.27      3.39 o
  -4   3   2       85.50       82.24      4.68 o
  -3   3   2       89.34       73.23      7.95 o
  -2   3   2     6478.63     6569.47     49.29 o
  -1   3   2       33.46       37.08      2.82 o
   0   3   2     2094.15     2103.50     20.87 o
   1   3   2       61.61       63.84      3.59 o
   2   3   2        2.18        2.01      1.93 o
   3   3   2      250.43      280.01     13.60 o
   4   3   2       43.17       42.91      6.53 o
   5   3   2       11.04        8.83      6.26 o
  -6   4   2       58.80       64.51      8.36 o
  -5   4   2        3.85        6.74      3.70 o
  -4   4   2     1043.12      991.18     35.44 o
  -3   4   2      383.86      419.65     14.77 o
  -2   4   2      579.84      538.89     16.25 o
  -1   4   2      763.09      781.80     11.13 o
   0   4   2      998.67      978.17     13.90 o
   1   4   2      383.57      384.60      9.37 o
   2   4   2       99.78       99.35      5.36 o
   3   4   2      271.04      257.43     14.18 o
   4   4   2       35.26       47.21      7.33 o
  -6   5   2       66.08       78.77      9.29 o
  -5   5   2        4.07        3.95      3.82 o
  -4   5   2      465.13      481.12     26.47 o
  -3   5   2      184.34      194.32      7.68 o
  -2   5   2     1495.49     1496.27     22.41 o
  -1   5   2      412.19      455.00      9.68 o
   0   5   2      250.87      254.06      7.55 o
   1   5   2     2030.95     1975.43     39.55 o
   2   5   2        0.78        1.09      1.84 o
   3   5   2       27.47       30.40      6.10 o
   4   5   2       74.93       88.29     15.83 o
  -6   6   2       84.15      104.57     16.71 o
  -5   6   2       77.88       73.95      8.77 o
  -4   6   2      394.15      403.18     17.08 o
  -3   6   2      128.26      123.12      6.70 o
  -2   6   2      177.55      182.24      8.16 o
  -1   6   2      229.95      251.35      7.96 o
   0   6   2      115.48      119.12      5.67 o
   1   6   2     1000.10     1013.59     39.11 o
   2   6   2      517.91      529.97     28.31 o
   3   6   2      134.42      141.55     13.89 o
   4   6   2        0.84        0.00      9.58 o
  -5   7   2        0.69        2.46      5.74 o
  -4   7   2      571.84      546.82     32.10 o
  -3   7   2      266.10      260.92     10.87 o
  -2   7   2      129.09      134.15      7.67 o
  -1   7   2     2638.34     2588.04     34.85 o
   0   7   2       34.00       32.93      3.43 o
   1   7   2      625.76      631.94     22.07 o
   2   7   2       63.36       67.41     15.31 o
   3   7   2       75.44       78.69     11.30 o
  -5   8   2        0.43        0.00      5.42 o
  -4   8   2      148.96      146.59      9.13 o
  -3   8   2      582.54      570.99     20.04 o
  -2   8   2      699.23      652.91     20.85 o
  -1   8   2      978.82      963.41     23.78 o
   0   8   2       35.81       38.94      4.97 o
   1   8   2      435.22      425.20     20.20 o
   2   8   2       19.62       22.16      6.16 o
   3   8   2        0.38        0.00      5.26 o
  -5   9   2        0.35        0.00      7.47 o
  -4   9   2       18.60       22.13      3.69 o
  -3   9   2      382.01      393.61     25.08 o
  -2   9   2      653.75      633.25     22.12 o
  -1   9   2      621.91      636.51     18.54 o
   0   9   2       14.65       12.97      4.06 o
   1   9   2       39.14       38.08      8.42 o
   2   9   2       80.12       66.92      9.85 o
   3   9   2        7.00        3.40      4.76 o
  -5  10   2       45.60       35.30      6.53 o
  -4  10   2      121.90      119.22      7.67 o
  -3  10   2      394.46      398.37     18.34 o
  -2  10   2      101.59      103.73      9.66 o
  -1  10   2      225.12      226.27     11.78 o
   0  10   2       14.54        3.54      5.61 o
   1  10   2       16.29       23.57      5.87 o
   2  10   2       29.12       35.85      8.29 o
  -4  11   2       13.74        3.73      4.70 o
  -3  11   2      435.10      449.66     25.90 o
  -2  11   2       69.58       90.11      9.72 o
  -1  11   2       22.32       17.18      6.23 o
   0  11   2      113.16      138.22     17.22 o
   1  11   2        9.85       20.70      8.51 o
  -4  12   2       40.94       39.69      7.24 o
  -3  12   2       11.24        9.74      4.42 o
  -2  12   2       24.64       29.11      6.63 o
  -1  12   2       77.22       67.75     12.85 o
   0  12   2        7.98        2.73      5.63 o
  -2  13   2       11.37       12.29      6.48 o
  -1  13   2       48.73       38.90     10.65 o
   1 -14   3      187.53      190.40     23.35 o
   2 -14   3      179.12      204.50     23.42 o
  -1 -13   3       43.60       48.55     12.68 o
   0 -13   3      220.13      230.48     24.55 o
   1 -13   3       27.87       18.06      8.16 o
   2 -13   3        3.33        1.63      6.47 o
   3 -13   3      146.47      144.58     19.20 o
  -2 -12   3       12.38       17.11      8.88 o
  -1 -12   3       18.63       24.02      8.49 o
   0 -12   3      322.81      315.82     27.72 o
   1 -12   3       18.95       23.33     16.16 o
   2 -12   3        0.22       10.05      6.50 o
   3 -12   3       31.95       25.64      9.99 o
   4 -12   3       77.63       69.91     15.00 o
  -2 -11   3      268.36      292.77     28.77 o
  -1 -11   3       71.10       66.86     13.31 o
   0 -11   3       24.02       21.04      5.05 o
   1 -11   3       51.86       69.06      7.95 o
   2 -11   3        2.91        3.57      6.84 o
   3 -11   3      212.44      201.90     20.94 o
   4 -11   3       21.70       23.76      7.82 o
  -3 -10   3       24.24       25.27      6.11 o
  -2 -10   3      132.84      133.11     11.04 o
  -1 -10   3       80.15       90.06     10.03 o
   0 -10   3      119.39      124.97     20.39 o
   1 -10   3      131.24      130.59     10.82 o
   2 -10   3      156.25      171.39     17.79 o
   3 -10   3      522.89      542.29     24.18 o
   4 -10   3        2.76        2.87      5.03 o
   5 -10   3       58.35       82.62     14.27 o
  -3  -9   3       64.42       62.47     10.13 o
  -2  -9   3       30.29       25.31      4.33 o
  -1  -9   3       28.30       25.44      4.29 o
   0  -9   3        1.18        0.00      3.00 o
   1  -9   3     1034.74     1016.60     21.48 o
   2  -9   3       35.81       46.74      6.79 o
   3  -9   3      164.96      162.53     11.97 o
   4  -9   3       67.29       65.84      7.04 o
   5  -9   3      171.32      174.34     20.50 o
  -4  -8   3       32.45       21.53      5.59 o
  -3  -8   3       78.29       89.36      7.11 o
  -2  -8   3      147.68      143.97      7.82 o
  -1  -8   3      482.33      465.82     15.48 o
   0  -8   3       21.67       28.96      3.87 o
   1  -8   3     1865.94     1804.57     55.20 o
   2  -8   3       22.62       19.14      4.69 o
   3  -8   3      274.95      281.15     13.93 o
   4  -8   3        2.90        2.50      2.00 o
   5  -8   3       55.32       38.70     10.14 o
  -4  -7   3       22.17       22.32      6.57 o
  -3  -7   3       20.73       18.96      3.91 o
  -2  -7   3      146.98      143.38      7.28 o
  -1  -7   3     2204.51     2172.92     25.70 o
   0  -7   3     1064.19     1095.85     39.66 o
   1  -7   3      221.61      193.94     10.60 o
   2  -7   3        2.13        0.50      2.93 o
   3  -7   3      276.71      289.35     12.80 o
   4  -7   3      243.15      230.59     11.25 o
   5  -7   3       99.66      108.11     15.89 o
  -4  -6   3       26.23       34.71      6.97 o
  -3  -6   3       36.54       38.46      4.24 o
  -2  -6   3      574.31      557.72     12.23 o
  -1  -6   3     1087.94     1034.58     23.83 o
   0  -6   3      103.82      133.66      7.52 o
   1  -6   3     1788.82     1784.15     31.20 o
   2  -6   3        8.65        9.24      2.95 o
   3  -6   3       28.21       22.68      3.44 o
   4  -6   3      525.28      539.76     29.60 o
   5  -6   3       19.34       28.81      8.90 o
  -5  -5   3       15.55        9.28      5.60 o
  -4  -5   3       19.29       17.02      4.72 o
  -3  -5   3      519.10      542.92     14.68 o
  -2  -5   3     1628.87     1580.94     21.80 o
  -1  -5   3      160.62      161.60      5.21 o
   0  -5   3      319.83      330.24      9.52 o
   1  -5   3     2932.81     3060.49     39.25 o
   2  -5   3     1384.69     1274.94    121.12 o
   3  -5   3      357.65      334.62     18.43 o
   4  -5   3      208.21      204.60     18.30 o
   5  -5   3        1.34        0.00      6.66 o
  -5  -4   3       53.77       49.97      9.92 o
  -4  -4   3      305.83      325.88     20.74 o
  -3  -4   3       44.56       42.75      5.57 o
  -2  -4   3      481.88      491.13     10.00 o
  -1  -4   3     3070.51     3147.40     25.21 o
   0  -4   3       43.53       44.49      6.00 o
   1  -4   3       88.20       99.90      4.97 o
   2  -4   3     1949.89     1958.76     53.38 o
   3  -4   3      210.53      228.61     16.50 o
   4  -4   3      407.70      438.53     26.47 o
   5  -4   3       21.48       32.01      9.68 o
  -5  -3   3       39.16       28.90      8.71 o
  -4  -3   3      153.11      163.11     11.60 o
  -3  -3   3     1011.86     1017.20     21.04 o
  -2  -3   3        2.21        0.00      1.58 o
  -1  -3   3       99.89       89.18      3.75 o
   0  -3   3      804.53      806.34     23.05 o
   1  -3   3     1039.78     1054.60     23.82 o
   2  -3   3     1399.81     1237.60     17.79 o
   3  -3   3       61.58       54.26      8.94 o
   4  -3   3      235.44      244.31     20.03 o
   5  -3   3        0.15        7.33      6.54 o
  -5  -2   3        7.95        9.22      4.90 o
  -4  -2   3      188.45      162.83     14.33 o
  -3  -2   3      850.63      838.26     18.20 o
  -2  -2   3       28.17       30.60      4.09 o
  -1  -2   3     3067.16     2996.52     34.58 o
   0  -2   3     1727.64     1790.13     18.94 o
   1  -2   3       37.16       47.89      5.21 o
   2  -2   3     1444.03     1556.60     38.09 o
   3  -2   3      245.93      281.64     18.59 o
   4  -2   3        5.01        6.51      5.28 o
   5  -2   3       34.86       21.32      8.07 o
  -6  -1   3       98.41       90.53      9.78 o
  -5  -1   3       87.36       80.14     12.53 o
  -4  -1   3      239.31      231.04     17.11 o
  -3  -1   3       11.37       10.38      2.48 o
  -2  -1   3      854.64      814.74     18.29 o
  -1  -1   3     2005.42     2001.97     23.82 o
   0  -1   3     1349.77     1442.74     17.94 o
   1  -1   3     5158.09     4955.29     40.23 o
   2  -1   3      229.52      264.89     15.22 o
   3  -1   3       14.27       11.66      1.73 o
   4  -1   3      214.24      179.39     16.04 o
   5  -1   3       32.78       26.41      9.83 o
  -6   0   3      195.57      183.82     13.17 o
  -5   0   3        1.13        1.45      6.70 o
  -4   0   3       56.85       47.10      6.12 o
  -3   0   3     2187.48     2204.40     91.91 o
  -2   0   3       11.73        8.91      1.68 o
  -1   0   3     4787.89     4842.24     32.37 o
   0   0   3     5417.02     5435.70     56.30 o
   1   0   3      762.68      713.48     10.15 o
   2   0   3       25.28       22.57      3.84 o
   3   0   3      240.53      236.65      7.55 o
   4   0   3      119.04      116.79      7.42 o
   5   0   3       48.32       50.11     12.20 o
  -6   1   3        3.59        1.28      3.24 o
  -5   1   3       40.57       46.99      5.92 o
  -4   1   3       22.20       22.02      2.87 o
  -3   1   3      879.15      842.09     16.01 o
  -2   1   3      891.12      929.61     14.20 o
  -1   1   3     3666.64     3825.48     38.52 o
   0   1   3       11.14       10.42      2.28 o
   1   1   3      629.08      610.57     11.55 o
   2   1   3     8501.97     8256.51     74.37 o
   3   1   3       31.87       31.60      4.32 o
   4   1   3       47.45       42.25      5.24 o
   5   1   3       40.95       41.14     11.40 o
  -6   2   3       12.20        6.36      3.68 o
  -5   2   3      357.93      395.05     16.55 o
  -4   2   3       35.48       35.63      3.43 o
  -3   2   3     1045.42     1020.81     17.48 o
  -2   2   3     1381.25     1566.49     16.59 o
  -1   2   3     2285.73     2311.17     43.31 o
   0   2   3     2626.58     2654.02     40.17 o
   1   2   3      117.36      127.36      5.17 o
   2   2   3      485.05      497.06     15.58 o
   3   2   3       66.81       86.86      7.51 o
   4   2   3      184.01      195.24     12.38 o
   5   2   3        8.40        9.51      8.17 o
  -6   3   3        0.62        0.00      4.96 o
  -5   3   3       86.26       87.64     19.92 o
  -4   3   3       37.91       29.01      4.38 o
  -3   3   3     2906.96     2882.39     39.47 o
  -2   3   3     1906.75     2178.89     26.12 o
  -1   3   3      187.63      186.43      5.35 o
   0   3   3     1384.66     1360.26     16.86 o
   1   3   3      401.45      419.82      9.34 o
   2   3   3      532.40      514.15     12.94 o
   3   3   3      124.32      143.14     11.96 o
   4   3   3       18.96       30.30      5.60 o
  -6   4   3        4.19        5.60      8.20 o
  -5   4   3      382.33      357.02     45.85 o
  -4   4   3      120.41      113.02     16.37 o
  -3   4   3      106.19      114.55      6.09 o
  -2   4   3      232.47      194.81      6.65 o
  -1   4   3       45.76       51.79      3.09 o
   0   4   3      635.24      660.42     12.59 o
   1   4   3      430.00      441.63     12.10 o
   2   4   3      490.37      505.42     13.74 o
   3   4   3        2.49        0.00      2.90 o
   4   4   3       17.15       16.21      9.29 o
  -6   5   3       24.39       29.27      6.75 o
  -5   5   3      249.38      225.89     20.24 o
  -4   5   3        0.74        3.89      5.26 o
  -3   5   3      359.39      351.11     11.30 o
  -2   5   3     1576.78     1534.54     25.32 o
  -1   5   3       23.37       23.33      2.32 o
   0   5   3     2883.04     2953.98     33.78 o
   1   5   3      146.50      152.21      7.61 o
   2   5   3       13.70       16.22      5.05 o
   3   5   3       70.22       63.44      8.39 o
   4   5   3        8.48        0.00      7.77 o
  -6   6   3      123.72      132.69     12.50 o
  -5   6   3       47.11       37.42      9.62 o
  -4   6   3      360.00      303.05     23.77 o
  -3   6   3      403.36      395.86     10.38 o
  -2   6   3     1832.80     1830.64     26.70 o
  -1   6   3       38.20       38.86      3.44 o
   0   6   3     1173.37     1207.09     24.83 o
   1   6   3       69.89       64.58      6.42 o
   2   6   3      131.72      127.26     11.37 o
   3   6   3        9.13        0.00      9.95 o
   4   6   3        8.32        6.68      8.21 o
  -5   7   3       83.73       77.59     13.54 o
  -4   7   3       39.79       42.97      5.55 o
  -3   7   3        3.63        2.77      2.63 o
  -2   7   3     2864.48     2907.14     33.08 o
  -1   7   3      143.73      146.35      6.34 o
   0   7   3      270.75      264.50     14.17 o
   1   7   3       83.00       74.34      6.86 o
   2   7   3      132.73      125.99     12.12 o
   3   7   3      120.26       88.55     17.94 o
  -5   8   3       57.53       44.42     11.23 o
  -4   8   3      285.61      266.90     10.84 o
  -3   8   3      346.54      354.48     15.14 o
  -2   8   3      293.60      312.96     27.61 o
  -1   8   3       79.62       68.22      7.01 o
   0   8   3      452.66      475.08     16.09 o
   1   8   3       15.94       14.98      4.63 o
   2   8   3        1.03        0.56      9.01 o
   3   8   3       62.81       30.96     10.71 o
  -5   9   3       56.14       52.20      8.26 o
  -4   9   3      232.38      245.22     10.82 o
  -3   9   3      343.17      360.41     16.28 o
  -2   9   3       45.61       50.49      8.63 o
  -1   9   3      108.32       96.58      8.63 o
   0   9   3      122.14      116.27     10.24 o
   1   9   3      239.71      240.34     19.15 o
   2   9   3       29.35       22.86      6.85 o
  -5  10   3      204.96      149.12     21.17 o
  -4  10   3       33.36       36.04      4.71 o
  -3  10   3       29.40       39.83      7.48 o
  -2  10   3       34.29       31.74      5.72 o
  -1  10   3        0.98        0.00      2.94 o
   0  10   3       19.03       22.62      7.54 o
   1  10   3       76.53       92.92     10.97 o
   2  10   3        4.81        6.33      9.52 o
  -4  11   3       49.13       46.96      7.38 o
  -3  11   3       40.32       47.25     10.64 o
  -2  11   3       78.58       78.92      9.33 o
  -1  11   3      407.89      415.05     21.06 o
   0  11   3      104.53      112.69     16.23 o
   1  11   3       33.58       34.97     12.01 o
  -3  12   3       80.51       86.24     12.17 o
  -2  12   3      362.95      365.15     19.84 o
  -1  12   3       20.75       17.43      7.18 o
   0  12   3        5.72        0.00      6.92 o
   1 -14   4       56.23       71.44     14.19 o
  -1 -13   4      117.90      103.19     17.80 o
   0 -13   4        4.32        5.23      6.19 o
   1 -13   4       11.33        9.18      6.67 o
   2 -13   4      185.01      209.32     22.63 o
   3 -13   4        9.99        4.26     11.07 o
  -2 -12   4       18.31       14.03      9.47 o
  -1 -12   4       59.49       53.70     13.61 o
   0 -12   4       28.55       29.45      9.74 o
   1 -12   4       12.21        5.32      5.41 o
   2 -12   4      356.31      334.28     27.88 o
   3 -12   4       26.67       24.14      5.48 o
   4 -12   4      133.82      172.37     14.21 o
  -2 -11   4       14.62        0.00      8.12 o
  -1 -11   4       64.60       50.07     11.87 o
   0 -11   4      469.91      517.29     20.23 o
   1 -11   4       66.60       65.44      7.86 o
   2 -11   4      310.44      327.84     25.79 o
   3 -11   4        0.60        1.82      3.48 o
   4 -11   4       43.69       57.91      8.17 o
  -3 -10   4        2.20        0.00      9.97 o
  -2 -10   4        5.30       15.75      8.90 o
  -1 -10   4       57.03       50.12      5.35 o
   0 -10   4      292.19      327.91     15.23 o
   1 -10   4       81.50       65.02      6.85 o
   2 -10   4      591.39      640.55     34.35 o
   3 -10   4        1.23        0.00      2.73 o
   4 -10   4        3.10        5.85      6.14 o
  -3  -9   4       22.05       10.43      5.06 o
  -2  -9   4       39.39       31.59      3.47 o
  -1  -9   4       59.99       48.40      4.92 o
   0  -9   4     1044.34     1016.01     39.66 o
   1  -9   4      207.25      206.16     18.56 o
   2  -9   4       51.62       63.92      7.71 o
   3  -9   4      123.16      107.95      7.88 o
   4  -9   4       85.64      108.06     14.41 o
   5  -9   4       12.47       23.93      9.16 o
  -4  -8   4       50.66       62.38      9.24 o
  -3  -8   4      533.18      511.60     15.60 o
  -2  -8   4      714.24      738.52     16.06 o
  -1  -8   4      228.43      202.09      8.37 o
   0  -8   4      445.48      454.82     12.07 o
   1  -8   4       12.55        5.37      4.54 o
   2  -8   4      136.65      156.56     11.18 o
   3  -8   4      167.71      162.46     10.43 o
   4  -8   4       26.70       18.18      7.18 o
   5  -8   4       44.30       58.31     12.42 o
  -4  -7   4        4.11       12.50      4.58 o
  -3  -7   4      165.68      169.41     11.82 o
  -2  -7   4      883.52      866.51     16.71 o
  -1  -7   4     1252.98     1193.16     18.57 o
   0  -7   4       31.87       30.71      3.99 o
   1  -7   4      652.58      632.36     19.40 o
   2  -7   4      414.28      433.16     10.85 o
   3  -7   4      424.15      413.07     14.65 o
   4  -7   4       10.86       11.11      6.11 o
   5  -7   4       61.89       80.81     13.43 o
  -5  -6   4       52.11       61.03      9.35 o
  -4  -6   4       42.18       43.07      6.76 o
  -3  -6   4      154.80      171.04     11.26 o
  -2  -6   4      425.26      413.56      9.60 o
  -1  -6   4      248.31      260.42      7.20 o
   0  -6   4     1538.57     1541.29     26.25 o
   1  -6   4      151.07      164.67      6.50 o
   2  -6   4      102.44      118.89     10.89 o
   3  -6   4      849.29      812.76     19.06 o
   4  -6   4       68.19       77.10     11.79 o
   5  -6   4       81.01      102.02     15.90 o
  -5  -5   4        8.16       12.40      5.19 o
  -4  -5   4      122.33      123.99     13.99 o
  -3  -5   4      289.32      270.12     17.38 o
  -2  -5   4        6.22        5.90      2.71 o
  -1  -5   4       11.49        8.64      2.66 o
   0  -5   4      784.65      785.17     11.85 o
   1  -5   4     2397.60     2564.28     25.06 o
   2  -5   4      915.71      952.16     26.69 o
   3  -5   4      358.86      360.14     21.36 o
   4  -5   4        4.35        0.72      4.25 o
   5  -5   4       95.29       95.87     14.61 o
  -5  -4   4      170.53      143.82     16.14 o
  -4  -4   4       48.74       43.38      6.43 o
  -3  -4   4        0.65        0.00      1.96 o
  -2  -4   4      203.60      187.99      7.29 o
  -1  -4   4      555.17      603.22     22.31 o
   0  -4   4      802.33      751.98     32.33 o
   1  -4   4     1165.04     1119.00     16.81 o
   2  -4   4     2658.41     2627.69     37.30 o
   3  -4   4      187.17      173.53     14.78 o
   4  -4   4        2.31       12.73      6.61 o
   5  -4   4        3.14       11.62      7.98 o
  -5  -3   4       30.99       24.89      7.04 o
  -4  -3   4       78.86       88.81      8.51 o
  -3  -3   4        7.64        7.59      2.57 o
  -2  -3   4       79.04       75.01      4.46 o
  -1  -3   4      743.05      763.91     18.38 o
   0  -3   4     9516.04     9515.74     60.04 o
   1  -3   4       47.48       47.36      2.78 o
   2  -3   4      156.74      161.81     12.30 o
   3  -3   4      380.83      397.49     15.92 o
   4  -3   4        6.94        5.50      5.81 o
   5  -3   4       49.00       56.19     12.54 o
  -5  -2   4        3.02        1.56      4.92 o
  -4  -2   4      418.80      419.10     17.72 o
  -3  -2   4        1.75        1.93      1.80 o
  -2  -2   4     6003.72     6004.85     47.82 o
  -1  -2   4      522.68      542.39     22.08 o
   0  -2   4       90.57       88.39      3.17 o
   1  -2   4     2060.80     2125.88     20.83 o
   2  -2   4      144.50      153.22     11.99 o
   3  -2   4      327.53      327.93     14.80 o
   4  -2   4      120.61      114.38     14.84 o
   5  -2   4       26.12       19.93      8.97 o
  -6  -1   4      141.28      141.79     12.26 o
  -5  -1   4        2.11        0.00      6.64 o
  -4  -1   4      155.81      148.55     10.25 o
  -3  -1   4       67.44       61.19      4.67 o
  -2  -1   4     6324.72     6333.28     70.63 o
  -1  -1   4      118.63      121.98      5.26 o
   0  -1   4     1380.05     1359.99     14.53 o
   1  -1   4      938.27      957.43     45.14 o
   2  -1   4      612.72      589.53     24.02 o
   3  -1   4      572.53      560.25     28.55 o
   4  -1   4       25.32       31.83      8.77 o
   5  -1   4        0.58        0.00      8.89 o
  -6   0   4        2.96        1.80      3.66 o
  -5   0   4       23.02       30.59      5.53 o
  -4   0   4     1829.41     1862.91     30.77 o
  -3   0   4      112.12      120.61      7.62 o
  -2   0   4      339.11      370.39      8.80 o
  -1   0   4     1376.78     1345.47     12.66 o
   0   0   4       31.03       30.55      2.62 o
   1   0   4      109.54      104.73      4.31 o
   2   0   4     1674.76     1703.49     24.38 o
   3   0   4       50.46       53.79      4.50 o
   4   0   4       53.43       56.77     11.26 o
   5   0   4       21.53       46.11     11.69 o
  -6   1   4       17.74        7.23      3.37 o
  -5   1   4       49.59       50.15     14.03 o
  -4   1   4      366.18      373.83     10.82 o
  -3   1   4       16.02       21.27      2.81 o
  -2   1   4     1607.59     1707.48     23.17 o
  -1   1   4      237.27      236.26      9.10 o
   0   1   4        1.21        0.00      1.40 o
   1   1   4     5137.41     5215.47     52.08 o
   2   1   4      107.49      102.88      5.82 o
   3   1   4      142.17      168.51      9.63 o
   4   1   4      130.45      132.88     10.21 o
   5   1   4        5.68        7.80      9.20 o
  -6   2   4      166.50      169.90     21.97 o
  -5   2   4      162.24      176.16      9.39 o
  -4   2   4      235.21      235.29      9.74 o
  -3   2   4      271.15      257.66     11.03 o
  -2   2   4      152.23      159.18      5.29 o
  -1   2   4     4004.18     3823.51     45.59 o
   0   2   4       20.15       24.69      2.40 o
   1   2   4     1088.19     1091.25     16.62 o
   2   2   4      286.88      284.84     10.55 o
   3   2   4      822.10      847.67     44.61 o
   4   2   4        7.64       14.97      9.02 o
  -6   3   4       88.00       78.58      9.29 o
  -5   3   4        6.40        5.65      3.69 o
  -4   3   4      182.53      198.59     12.33 o
  -3   3   4       46.24       37.28      4.17 o
  -2   3   4      183.42      205.14      5.83 o
  -1   3   4     7185.72     7009.39     71.07 o
   0   3   4      530.67      532.00     11.53 o
   1   3   4     2047.62     1992.91     34.28 o
   2   3   4       40.71       34.50      3.77 o
   3   3   4        6.90        9.42      4.47 o
   4   3   4       32.74       33.22     10.82 o
  -6   4   4       40.25       23.31      8.65 o
  -5   4   4       18.01       11.92      3.67 o
  -4   4   4       57.18       62.55      6.60 o
  -3   4   4     1968.18     1912.41     22.55 o
  -2   4   4      338.91      322.65      8.45 o
  -1   4   4      100.94       81.46      3.46 o
   0   4   4        5.35        7.67      1.96 o
   1   4   4      569.56      514.21     22.03 o
   2   4   4      107.79      104.38      7.81 o
   3   4   4       18.81       17.68      4.64 o
   4   4   4       51.36       63.26     15.03 o
  -6   5   4       69.54       66.24      8.83 o
  -5   5   4      101.25      110.46     15.41 o
  -4   5   4      293.57      233.05     52.64 o
  -3   5   4      154.74      147.34      7.97 o
  -2   5   4       15.37       12.61      2.03 o
  -1   5   4     1505.33     1444.11     18.13 o
   0   5   4        8.81        6.09      1.76 o
   1   5   4        4.29        4.06      1.85 o
   2   5   4      534.52      540.11     22.72 o
   3   5   4       28.62       24.49      9.37 o
   4   5   4        4.90        6.61      7.60 o
  -6   6   4        2.32       14.84      6.07 o
  -5   6   4      119.72      120.27     16.58 o
  -4   6   4      564.90      564.62     19.27 o
  -3   6   4      565.25      572.56     13.81 o
  -2   6   4      230.66      232.36      7.86 o
  -1   6   4      312.54      296.40      8.87 o
   0   6   4       34.83       36.18      3.44 o
   1   6   4      133.65      132.76      7.54 o
   2   6   4       97.11       89.41     15.42 o
   3   6   4       33.26       36.15     11.09 o
  -5   7   4        0.71        0.00      7.51 o
  -4   7   4      152.13      161.48      8.08 o
  -3   7   4      852.71      853.34     37.98 o
  -2   7   4     1028.25     1067.32     24.09 o
  -1   7   4       39.24       43.29      4.29 o
   0   7   4      582.63      564.68     17.67 o
   1   7   4      170.28      169.36     10.15 o
   2   7   4      179.56      185.66     22.44 o
   3   7   4        1.29        0.00     10.61 o
  -5   8   4       35.51       35.29      9.22 o
  -4   8   4      182.31      183.24      9.09 o
  -3   8   4       75.59       74.13      7.74 o
  -2   8   4      321.48      306.89     13.74 o
  -1   8   4     1181.24     1202.04     28.91 o
   0   8   4      182.73      195.18     10.49 o
   1   8   4       30.80       29.62      6.62 o
   2   8   4       82.85       89.08     11.40 o
  -5   9   4       87.83       80.66     15.56 o
  -4   9   4       38.02       40.28      4.70 o
  -3   9   4      113.91      116.64      9.14 o
  -2   9   4       64.33       70.19      7.40 o
  -1   9   4      637.89      654.99     23.30 o
   0   9   4      265.20      273.08     12.99 o
   1   9   4      107.53      105.61     11.64 o
   2   9   4        8.96        7.84      4.79 o
  -4  10   4        6.03        4.78      2.65 o
  -3  10   4      239.06      260.11     22.14 o
  -2  10   4       94.55       85.45      8.73 o
  -1  10   4       15.28       18.89      3.99 o
   0  10   4        4.15        0.41      4.24 o
   1  10   4       34.26       35.39      7.90 o
  -4  11   4        4.43        0.00      8.00 o
  -3  11   4       82.81       80.61      8.51 o
  -2  11   4      100.65      106.01     15.44 o
  -1  11   4       80.27       93.99     13.14 o
   0  11   4        4.30        0.00      6.20 o
  -3  12   4      168.88      177.78     23.95 o
  -2  12   4       16.38       12.70      6.06 o
  -1  12   4        1.20        0.02      5.08 o
  -1 -13   5        1.06        1.01      8.07 o
   0 -13   5       33.94       42.27     12.10 o
   1 -13   5      308.88      324.69     29.46 o
   2 -13   5       20.12       32.15      5.67 o
   3 -13   5       10.55        9.08      5.33 o
  -2 -12   5       45.55       39.20     11.86 o
  -1 -12   5       75.34       69.45     13.82 o
   0 -12   5       68.38       57.69     12.34 o
   1 -12   5      245.19      242.20     24.37 o
   2 -12   5        0.51        2.73      3.64 o
   3 -12   5       25.25       28.45      5.90 o
  -2 -11   5       30.17       30.79     11.98 o
  -1 -11   5      512.72      534.64     35.66 o
   0 -11   5      401.13      383.99     15.25 o
   1 -11   5        2.93        6.98      3.26 o
   2 -11   5       20.68        8.90      7.89 o
   3 -11   5       23.14       26.69      6.01 o
   4 -11   5      104.41      111.14     11.36 o
  -3 -10   5       45.28       70.39     14.60 o
  -2 -10   5      261.68      283.24     26.32 o
  -1 -10   5      111.13      106.59     13.95 o
   0 -10   5        7.28       12.47      3.00 o
   1 -10   5      228.92      241.48     15.60 o
   2 -10   5       23.30       22.79      3.90 o
   3 -10   5        1.36        0.46      3.71 o
   4 -10   5       93.30       97.95     13.96 o
  -3  -9   5       60.06       56.05      7.40 o
  -2  -9   5        6.46        4.73      2.55 o
  -1  -9   5       62.43       55.66      6.55 o
   0  -9   5       43.49       46.88      5.89 o
   1  -9   5       38.46       39.18      3.98 o
   2  -9   5      626.99      637.19     14.99 o
   3  -9   5      289.78      303.26     23.44 o
   4  -9   5       65.32       70.96     12.21 o
  -4  -8   5      169.18      167.45     23.11 o
  -3  -8   5       34.95       36.97      6.45 o
  -2  -8   5       39.35       46.69      5.27 o
  -1  -8   5       79.67       69.45      4.50 o
   0  -8   5      367.57      356.69      7.64 o
   1  -8   5      365.98      345.38     10.63 o
   2  -8   5      366.69      367.00     13.79 o
   3  -8   5       24.31       25.63      5.79 o
   4  -8   5      103.90      111.36     14.53 o
   5  -8   5       30.53       30.98      9.50 o
  -4  -7   5       11.62       11.33      4.67 o
  -3  -7   5       64.11       75.37      7.47 o
  -2  -7   5      767.56      737.53     20.09 o
  -1  -7   5        8.32        4.27      3.09 o
   0  -7   5     1005.08      934.81     11.67 o
   1  -7   5     1619.46     1627.32     22.97 o
   2  -7   5      118.33      126.80     12.14 o
   3  -7   5      146.13      167.16      8.73 o
   4  -7   5       84.32       81.20     12.25 o
   5  -7   5       43.87       41.60     10.70 o
  -5  -6   5        4.37        1.90      4.74 o
  -4  -6   5       70.16       68.74      8.44 o
  -3  -6   5       14.97       15.76      4.78 o
  -2  -6   5       15.96       12.01      2.68 o
  -1  -6   5     1894.25     1896.67     36.95 o
   0  -6   5       55.57       64.08      9.15 o
   1  -6   5      152.90      142.38      5.68 o
   2  -6   5      712.19      718.63     25.58 o
   3  -6   5       98.68       88.30     10.83 o
   4  -6   5       13.59        8.50      6.48 o
   5  -6   5       37.66       19.95      8.09 o
  -5  -5   5        6.68       11.65      4.54 o
  -4  -5   5       84.93       77.78      8.18 o
  -3  -5   5      140.43      140.82      9.14 o
  -2  -5   5      251.51      266.60      8.55 o
  -1  -5   5     4701.08     4688.86     58.63 o
   0  -5   5      131.46      119.55      4.97 o
   1  -5   5     1488.16     1551.62     21.95 o
   2  -5   5      472.45      499.43     17.80 o
   3  -5   5      288.66      256.19     18.65 o
   4  -5   5      215.56      231.06     20.07 o
   5  -5   5       11.42       11.31      7.09 o
  -5  -4   5        0.52        0.00      6.07 o
  -4  -4   5       88.90       81.36      8.43 o
  -3  -4   5     1561.07     1571.14     26.30 o
  -2  -4   5       26.37       24.71      2.70 o
  -1  -4   5     1524.99     1550.07     28.83 o
   0  -4   5      228.41      234.09      7.05 o
   1  -4   5       73.13       71.80      4.74 o
   2  -4   5      531.26      517.02     37.07 o
   3  -4   5       59.47       52.09      5.00 o
   4  -4   5      144.23      105.46     21.42 o
   5  -4   5       36.70       51.72     12.69 o
  -5  -3   5       12.25       14.23      6.44 o
  -4  -3   5       38.81       41.52      5.96 o
  -3  -3   5      265.64      259.16      9.95 o
  -2  -3   5      281.93      307.97      8.71 o
  -1  -3   5      362.65      304.05      8.56 o
   0  -3   5      285.48      302.05      6.27 o
   1  -3   5        8.06        6.22      1.44 o
   2  -3   5      547.97      539.06     23.14 o
   3  -3   5        4.21        3.28      4.56 o
   4  -3   5      114.73      124.27     15.72 o
   5  -3   5        6.82        3.38      5.97 o
  -5  -2   5       66.56       79.67     12.27 o
  -4  -2   5        3.28       11.47      6.34 o
  -3  -2   5     1094.51     1112.28     26.65 o
  -2  -2   5      191.04      228.28     10.26 o
  -1  -2   5       51.70       69.19      5.46 o
   0  -2   5     2068.49     2032.10     22.29 o
   1  -2   5      391.98      375.19      9.44 o
   2  -2   5       85.91       74.12      8.97 o
   3  -2   5       85.03       99.97     12.96 o
   4  -2   5      132.00      150.22     17.83 o
   5  -2   5        0.48        3.29      6.58 o
  -6  -1   5       13.44       21.15      5.01 o
  -5  -1   5      303.85      301.77     21.09 o
  -4  -1   5       10.03       12.40      3.40 o
  -3  -1   5     1007.76     1036.97     19.76 o
  -2  -1   5      129.83      170.06      7.90 o
  -1  -1   5      367.71      380.63      7.49 o
   0  -1   5     2078.41     2129.03     25.08 o
   1  -1   5      244.48      240.62      7.30 o
   2  -1   5     2562.36     2381.51     53.96 o
   3  -1   5      169.96      172.93     16.88 o
   4  -1   5       16.57       31.89      9.88 o
   5  -1   5       39.24       27.77     11.31 o
  -6   0   5       71.80       66.32     21.28 o
  -5   0   5     1031.41     1067.54     41.70 o
  -4   0   5      147.42      154.16      7.12 o
  -3   0   5       97.34       97.48      5.00 o
  -2   0   5     2402.02     2449.66     25.08 o
  -1   0   5      988.84     1022.91     14.63 o
   0   0   5     1924.83     2007.12     21.34 o
   1   0   5       27.00       28.18      2.63 o
   2   0   5      759.95      717.86     15.49 o
   3   0   5       14.04       11.96      7.61 o
   4   0   5        1.40        0.00      5.91 o
   5   0   5       11.73        5.95      6.53 o
  -6   1   5        8.52        5.62      4.94 o
  -5   1   5        6.03        5.46      4.03 o
  -4   1   5        8.75        4.73      2.14 o
  -3   1   5     1409.20     1457.07     30.18 o
  -2   1   5      688.07      637.99     12.72 o
  -1   1   5        3.46        3.08      1.00 o
   0   1   5     3930.64     3973.51     44.52 o
   1   1   5       71.31       74.64      4.14 o
   2   1   5      151.33      147.31      7.15 o
   3   1   5     1302.58     1282.33     27.20 o
   4   1   5        0.22        0.46      5.68 o
  -6   2   5        5.51        0.41      3.02 o
  -5   2   5       33.12       28.96      4.59 o
  -4   2   5      568.06      572.94     19.49 o
  -3   2   5      373.69      412.69     13.33 o
  -2   2   5      798.54      731.62     38.04 o
  -1   2   5      231.53      189.60     17.48 o
   0   2   5      585.52      575.66     12.80 o
   1   2   5      119.26      132.68      6.01 o
   2   2   5      441.11      469.29     14.43 o
   3   2   5      157.05      168.06     17.68 o
   4   2   5        4.52       22.36      9.69 o
  -6   3   5        9.02        1.90      6.10 o
  -5   3   5      121.10      121.75     10.27 o
  -4   3   5       17.36       15.11      3.61 o
  -3   3   5      423.84      395.49     13.24 o
  -2   3   5     3267.41     3275.66     45.41 o
  -1   3   5     1733.09     1766.60     34.17 o
   0   3   5      897.36      933.84     18.09 o
   1   3   5      206.84      204.36     12.08 o
   2   3   5        1.66        1.59      2.57 o
   3   3   5       26.54       33.03      6.20 o
   4   3   5       14.99       36.29     13.55 o
  -6   4   5        2.29        2.96      3.34 o
  -5   4   5      150.02      157.11     19.04 o
  -4   4   5      517.11      372.54     61.11 o
  -3   4   5      670.26      643.06     12.32 o
  -2   4   5       75.47       70.71      6.99 o
  -1   4   5      111.33      115.91      5.37 o
   0   4   5      718.30      737.23     19.41 o
   1   4   5       61.94       71.76      7.85 o
   2   4   5       55.95       46.67     13.60 o
   3   4   5       28.60       26.61      5.44 o
   4   4   5        0.00        0.00      8.46 o
  -6   5   5        8.93       11.24      5.99 o
  -5   5   5      280.78      297.53     25.16 o
  -4   5   5      159.20      167.50     12.04 o
  -3   5   5      235.69      244.15      6.33 o
  -2   5   5     1177.77     1120.58     15.95 o
  -1   5   5      297.15      304.13     12.84 o
   0   5   5       47.07       54.59      3.75 o
   1   5   5      608.34      626.48     20.75 o
   2   5   5      178.15      170.46     13.60 o
   3   5   5       12.79        3.41      9.24 o
  -5   6   5      563.54      536.96     35.09 o
  -4   6   5       69.99       65.69      5.47 o
  -3   6   5       12.59        3.19      6.62 o
  -2   6   5      133.23      142.68     13.59 o
  -1   6   5      869.07      849.91     30.24 o
   0   6   5      670.29      655.29     18.22 o
   1   6   5      168.34      171.38     10.62 o
   2   6   5        0.16        0.82      8.19 o
   3   6   5       68.88       63.70     16.15 o
  -5   7   5        8.13        7.78      8.33 o
  -4   7   5      134.08      144.79      7.74 o
  -3   7   5       32.20       28.13      3.54 o
  -2   7   5      253.90      262.95     10.83 o
  -1   7   5      688.95      695.36     26.89 o
   0   7   5      266.26      246.69     12.03 o
   1   7   5       55.85       77.22      9.30 o
   2   7   5        5.32       12.09      9.04 o
   3   7   5       28.70        5.52      8.31 o
  -5   8   5        0.83       21.46      9.90 o
  -4   8   5       67.15       63.98      5.81 o
  -3   8   5      100.36      102.36     15.41 o
  -2   8   5      847.87      920.19     53.15 o
  -1   8   5       28.76       25.63      6.60 o
   0   8   5        6.15        5.26      2.84 o
   1   8   5      169.80      181.60     14.37 o
   2   8   5        3.36        1.11      7.55 o
  -5   9   5       14.08        0.83      6.60 o
  -4   9   5      192.07      194.10     14.23 o
  -3   9   5        5.27        6.26      2.36 o
  -2   9   5      470.03      487.46     28.04 o
  -1   9   5       50.18       40.69      6.21 o
   0   9   5      255.23      239.94     19.89 o
   1   9   5       47.20       53.27      8.81 o
   2   9   5       13.71       23.87     10.41 o
  -4  10   5      421.58      381.36     21.53 o
  -3  10   5        0.20       12.38      7.85 o
  -2  10   5      149.11      172.03     18.52 o
  -1  10   5        1.51        5.48      3.18 o
   0  10   5       51.41       34.00      8.91 o
   1  10   5       41.76       48.09     11.55 o
  -3  11   5        5.13        0.00      7.56 o
  -2  11   5       96.67      110.23     18.72 o
  -1  11   5       71.70       80.23      9.29 o
   0  11   5       54.49       61.67     11.50 o
  -1 -13   6        0.58        2.74      8.32 o
   0 -13   6      187.02      203.80     23.86 o
   1 -13   6      109.76      120.60     18.88 o
   2 -13   6        1.22        5.18      6.74 o
  -2 -12   6        3.87        2.63      8.10 o
  -1 -12   6       22.33       28.98     11.06 o
   0 -12   6       11.46       14.06      7.78 o
   1 -12   6       60.00       67.66     14.29 o
   2 -12   6       78.88       69.74      7.77 o
   3 -12   6       85.48       73.13      8.86 o
  -2 -11   6       19.72       27.08      9.97 o
  -1 -11   6      118.97      106.32     17.14 o
   0 -11   6       12.93       11.26      2.55 o
   1 -11   6      120.37      144.37      7.15 o
   2 -11   6      211.22      214.52     12.77 o
   3 -11   6      161.43      176.62     13.09 o
   4 -11   6       23.24       14.59      5.94 o
  -3 -10   6      115.80      105.11     18.82 o
  -2 -10   6        2.68       15.98      9.70 o
  -1 -10   6        1.44        0.00      7.34 o
   0 -10   6      258.05      228.54      5.96 o
   1 -10   6       41.60       43.50      4.96 o
   2 -10   6        3.35        4.25      2.75 o
   3 -10   6       58.78       72.83      8.51 o
   4 -10   6        9.72       19.23      8.68 o
  -3  -9   6        4.79        2.51      6.67 o
  -2  -9   6        2.11        3.74      5.78 o
  -1  -9   6       38.24       27.52      7.59 o
   0  -9   6      284.16      299.11     23.66 o
   1  -9   6      588.03      579.84     14.33 o
   2  -9   6      511.94      557.91     14.25 o
   3  -9   6       25.08       18.64      7.62 o
   4  -9   6        7.46        1.75      5.72 o
  -4  -8   6        6.15        0.00      7.60 o
  -3  -8   6       63.40       65.65      7.04 o
  -2  -8   6      878.67      855.57     43.31 o
  -1  -8   6     1020.92      945.95     42.08 o
   0  -8   6     1007.14      891.27     38.91 o
   1  -8   6        3.82        6.18      1.91 o
   2  -8   6       49.98       60.73      7.36 o
   3  -8   6      129.38      134.61      8.83 o
   4  -8   6        4.14        7.74      6.93 o
  -4  -7   6       90.99      103.58     11.68 o
  -3  -7   6       31.78       23.21      5.05 o
  -2  -7   6      608.70      519.51     45.46 o
  -1  -7   6      489.77      475.95     27.88 o
   0  -7   6     2096.03     2061.60     57.24 o
   1  -7   6       29.28       29.11      2.95 o
   2  -7   6        3.83        8.64      4.88 o
   3  -7   6      174.77      163.72      7.87 o
   4  -7   6       59.34       40.79      8.92 o
   5  -7   6       18.58       22.52      9.01 o
  -4  -6   6      100.85      113.96     10.04 o
  -3  -6   6       21.87       27.62      4.43 o
  -2  -6   6      852.62      810.77     38.68 o
  -1  -6   6      107.12      106.82      8.76 o
   0  -6   6      123.07      125.40     13.37 o
   1  -6   6      880.95      870.59     15.30 o
   2  -6   6       84.19      101.59      9.24 o
   3  -6   6        6.58        7.13      4.55 o
   4  -6   6       34.70       45.41     10.69 o
   5  -6   6       41.59       63.58     13.76 o
  -5  -5   6       85.90       84.14      9.75 o
  -4  -5   6      103.14       97.02      9.12 o
  -3  -5   6       13.16       14.85      3.94 o
  -2  -5   6      479.97      472.64     16.69 o
  -1  -5   6       56.78       55.71      6.22 o
   0  -5   6      432.86      439.31     10.06 o
   1  -5   6      479.93      517.17     18.18 o
   2  -5   6      254.25      252.17     11.78 o
   3  -5   6      566.82      566.75     28.21 o
   4  -5   6        9.13        9.00      4.98 o
   5  -5   6        3.43        9.46      5.77 o
  -5  -4   6        4.96        4.47      3.68 o
  -4  -4   6      598.24      592.27     20.99 o
  -3  -4   6      507.18      505.35     14.09 o
  -2  -4   6      118.81      137.04      5.71 o
  -1  -4   6      107.91       82.07      6.73 o
   0  -4   6       77.76       84.69      3.53 o
   1  -4   6      658.33      675.56     19.75 o
   2  -4   6        2.54        3.44      1.00 o
   3  -4   6      843.63      870.63     18.04 o
   4  -4   6       41.95       33.73      8.65 o
   5  -4   6       18.70       29.60     10.12 o
  -5  -3   6       38.01       55.77     10.09 o
  -4  -3   6      106.99      108.96      9.12 o
  -3  -3   6       28.94       33.62      3.91 o
  -2  -3   6      528.49      530.94     19.50 o
  -1  -3   6       29.27       28.13      2.88 o
   0  -3   6       42.30       38.38      4.71 o
   1  -3   6     3319.30     3187.15     31.39 o
   2  -3   6        2.65        1.30      2.17 o
   3  -3   6      274.20      319.18     22.50 o
   4  -3   6       22.56       27.40      8.44 o
   5  -3   6        2.63       13.56      8.55 o
  -5  -2   6       12.52        6.35      4.21 o
  -4  -2   6        3.06        0.00      3.62 o
  -3  -2   6      179.52      171.76      8.23 o
  -2  -2   6        6.29        8.36      2.52 o
  -1  -2   6     6161.27     6118.95    221.38 o
   0  -2   6      116.96      116.25      6.94 o
   1  -2   6      346.20      336.68      8.79 o
   2  -2   6       76.98       78.69     11.43 o
   3  -2   6       92.94      104.82     13.87 o
   4  -2   6       40.89       33.81     10.19 o
   5  -2   6        0.03        0.00      8.53 o
  -5  -1   6       67.19       66.23      7.80 o
  -4  -1   6       21.58       22.32      5.01 o
  -3  -1   6      481.09      485.97     13.29 o
  -2  -1   6      707.67      725.39     16.49 o
  -1  -1   6     4820.39     4803.84     42.21 o
   0  -1   6      321.92      321.79      8.43 o
   1  -1   6     1225.37     1214.78     28.93 o
   2  -1   6        3.03        3.82      1.63 o
   3  -1   6       57.38       56.92     12.17 o
   4  -1   6      109.53      112.93     17.10 o
  -6   0   6       77.36       68.38     13.21 o
  -5   0   6        8.44        9.96      5.98 o
  -4   0   6      245.90      269.18     13.74 o
  -3   0   6     1677.17     1662.06     21.18 o
  -2   0   6     1541.47     1526.64     21.28 o
  -1   0   6      175.19      168.09      6.41 o
   0   0   6        3.48        6.00      2.30 o
   1   0   6      238.32      221.83      7.69 o
   2   0   6       69.27       71.37      4.64 o
   3   0   6        2.86        2.30      2.44 o
   4   0   6        1.75       10.69      8.56 o
  -6   1   6       30.12       33.94     14.34 o
  -5   1   6       91.04       80.32      9.04 o
  -4   1   6     1369.77     1390.13     31.17 o
  -3   1   6      141.71      136.85      7.76 o
  -2   1   6       89.39       81.33      3.18 o
  -1   1   6     2140.03     2093.51     35.41 o
   0   1   6       81.48       78.15      5.25 o
   1   1   6      170.00      167.43      7.46 o
   2   1   6      745.14      760.74     20.64 o
   3   1   6       17.76       16.58      4.82 o
   4   1   6       19.79       29.87     11.93 o
  -6   2   6       13.32        0.31      4.70 o
  -5   2   6      252.69      244.38     22.83 o
  -4   2   6      375.42      325.29     51.49 o
  -3   2   6      208.71      221.84      7.74 o
  -2   2   6      562.84      605.17     17.41 o
  -1   2   6      110.30      106.94      2.98 o
   0   2   6     1042.06     1051.29     18.83 o
   1   2   6      452.04      437.53     16.86 o
   2   2   6      138.53      139.28      8.21 o
   3   2   6      148.43      129.52      9.78 o
   4   2   6      243.69      320.85     31.39 o
  -6   3   6      149.17      141.78     22.13 o
  -5   3   6       64.03       50.81     10.48 o
  -4   3   6      244.69      225.10     34.20 o
  -3   3   6      301.36      295.54     10.69 o
  -2   3   6        1.40        7.10      2.37 o
  -1   3   6      311.32      289.66      9.02 o
   0   3   6     1301.14     1328.56     35.49 o
   1   3   6      403.04      382.85     20.06 o
   2   3   6      380.19      410.59     29.31 o
   3   3   6       97.93      106.07      9.92 o
   4   3   6       10.11       10.00      9.98 o
  -6   4   6       23.89       24.98      8.89 o
  -5   4   6       45.97       39.29      9.70 o
  -4   4   6       43.59       53.63      5.73 o
  -3   4   6        6.93       10.39      3.71 o
  -2   4   6      475.64      472.15     15.50 o
  -1   4   6     1505.33     1328.67     28.45 o
   0   4   6        7.25        7.46      1.95 o
   1   4   6      293.74      295.51     10.88 o
   2   4   6       89.66       95.18      9.82 o
   3   4   6        7.89        5.23      9.35 o
  -5   5   6       14.71        9.05      7.96 o
  -4   5   6       23.37       15.95      2.70 o
  -3   5   6     1094.03     1026.77     29.00 o
  -2   5   6        4.85        2.31      5.15 o
  -1   5   6      162.95      151.37      7.12 o
   0   5   6      140.81      148.84      7.56 o
   1   5   6      165.60      167.95      8.69 o
   2   5   6        3.93        1.60      7.45 o
   3   5   6       25.49       17.68      7.98 o
  -5   6   6        4.79        0.00      6.00 o
  -4   6   6        9.53        9.67      2.98 o
  -3   6   6      775.62      743.83     26.00 o
  -2   6   6       46.49       50.14     11.19 o
  -1   6   6     1065.01     1039.96     27.34 o
   0   6   6       60.72       75.05      9.42 o
   1   6   6        0.60        0.83      2.84 o
   2   6   6       83.93       95.87     18.77 o
   3   6   6        0.04        0.00      9.18 o
  -5   7   6      216.51      224.72     24.44 o
  -4   7   6      173.71      159.87      7.19 o
  -3   7   6      445.05      465.27     33.25 o
  -2   7   6      252.35      242.97      9.03 o
  -1   7   6      598.11      578.68     14.72 o
   0   7   6       75.03       82.39     10.38 o
   1   7   6        1.36        3.35     10.59 o
   2   7   6       57.95       48.64     14.90 o
  -5   8   6       98.04       88.34     16.61 o
  -4   8   6        0.09        0.00      4.05 o
  -3   8   6      376.04      395.58     11.30 o
  -2   8   6       11.71        6.15      8.74 o
  -1   8   6        6.75        7.43      2.66 o
   0   8   6      490.35      516.12     17.00 o
   1   8   6        3.19       14.14     10.32 o
   2   8   6       19.10       11.12      7.74 o
  -4   9   6        0.66        3.41      8.16 o
  -3   9   6       77.73       72.39     15.46 o
  -2   9   6       67.93       73.03      6.74 o
  -1   9   6        8.22        4.99      3.08 o
   0   9   6      131.28      133.91     11.72 o
   1   9   6       20.14       26.94     10.07 o
  -4  10   6       29.16       25.55      6.57 o
  -3  10   6       15.19       11.96     10.16 o
  -2  10   6       65.90       53.74     13.47 o
  -1  10   6        1.42        9.89      4.23 o
   0  10   6       38.57       45.74      7.60 o
  -3  11   6       79.35       71.94     16.14 o
  -2  11   6       62.64       80.39     16.91 o
  -1  11   6        1.36        1.73      7.45 o
   0 -13   7       17.31       26.93     10.63 o
   1 -13   7        2.32        0.00      6.86 o
   2 -13   7      137.01      145.48     20.83 o
  -1 -12   7       45.58       41.74     12.59 o
   0 -12   7       95.02      100.86     16.73 o
   1 -12   7      288.61      287.05     27.34 o
   2 -12   7       11.55        0.00      7.36 o
   3 -12   7       12.22       13.15      5.34 o
  -2 -11   7        2.39        0.00      7.26 o
  -1 -11   7      100.10       96.85     16.24 o
   0 -11   7      234.53      243.16     24.41 o
   1 -11   7      454.18      467.74     14.54 o
   2 -11   7        8.45       21.79     10.06 o
   3 -11   7       73.22       67.99      8.56 o
  -3 -10   7       10.47       26.63     11.15 o
  -2 -10   7      109.92      128.00     18.86 o
  -1 -10   7      478.07      507.47     34.20 o
   0 -10   7        0.62        1.59      4.91 o
   1 -10   7       29.71       33.15      4.16 o
   2 -10   7       35.08       36.30      6.51 o
   3 -10   7        9.99       20.92      5.33 o
   4 -10   7       25.90       34.78      9.45 o
  -3  -9   7       59.11       65.33     15.05 o
  -2  -9   7       44.31       44.08     11.32 o
  -1  -9   7       47.33       52.58     10.85 o
   0  -9   7        1.15       12.51      7.40 o
   1  -9   7      164.60      148.13      7.06 o
   2  -9   7       16.93       13.34      6.39 o
   3  -9   7      121.18      111.44     13.00 o
   4  -9   7       85.74       94.76     13.51 o
  -4  -8   7        2.62        7.44      6.79 o
  -3  -8   7      448.71      429.21     35.04 o
  -2  -8   7        1.10        9.19      6.50 o
  -1  -8   7        6.70        5.30      5.39 o
   0  -8   7      109.23      103.39     13.99 o
   1  -8   7       60.95       56.52      5.01 o
   2  -8   7      483.30      502.38     19.25 o
   3  -8   7        1.59        0.71      4.10 o
   4  -8   7       31.80       38.04      9.50 o
  -4  -7   7       61.16       92.30     17.20 o
  -3  -7   7       27.02       23.77      3.72 o
  -2  -7   7        5.83       12.45      7.17 o
  -1  -7   7     1779.78     1713.26     56.08 o
   0  -7   7      309.50      320.62     14.12 o
   1  -7   7       24.38       21.70      4.81 o
   2  -7   7      494.87      490.23     22.12 o
   3  -7   7        4.22        2.87      2.98 o
   4  -7   7       94.68      103.41     15.02 o
  -4  -6   7        1.20        1.53      2.99 o
  -3  -6   7      371.15      391.06     15.48 o
  -2  -6   7       45.53       39.59      9.74 o
  -1  -6   7       27.55       26.35      5.08 o
   0  -6   7     1271.41     1178.03     56.32 o
   1  -6   7      375.81      368.94     13.23 o
   2  -6   7      216.64      217.90     11.17 o
   3  -6   7       47.96       40.93      8.36 o
   4  -6   7       63.86       64.71     12.41 o
  -5  -5   7        0.78        0.00      3.67 o
  -4  -5   7       56.94       51.67      6.79 o
  -3  -5   7      105.28      109.81      9.24 o
  -2  -5   7      177.54      171.58      6.77 o
  -1  -5   7       27.38       21.23      3.27 o
   0  -5   7     2600.69     2581.36     25.92 o
   1  -5   7       31.81       31.27      3.75 o
   2  -5   7      827.88      822.46     15.20 o
   3  -5   7        1.91        0.00      4.99 o
   4  -5   7       21.37       19.74      8.09 o
  -5  -4   7        2.84        6.56     10.65 o
  -4  -4   7       54.31       49.28      6.40 o
  -3  -4   7       44.93       45.70      4.33 o
  -2  -4   7     1531.12     1500.01     15.57 o
  -1  -4   7      251.21      249.83      6.69 o
   0  -4   7      984.49      993.88     16.22 o
   1  -4   7      354.91      364.70     12.37 o
   2  -4   7      124.04      123.52      4.38 o
   3  -4   7      121.55      120.48     10.55 o
   4  -4   7        9.34       11.85      6.34 o
  -5  -3   7       10.18       15.68      4.78 o
  -4  -3   7       65.94       69.02      7.39 o
  -3  -3   7      766.34      758.45     16.97 o
  -2  -3   7       69.92       72.80      6.57 o
  -1  -3   7      220.62      234.37      9.66 o
   0  -3   7      351.75      300.19     12.98 o
   1  -3   7        2.28        3.60      1.64 o
   2  -3   7       51.60       48.36      2.97 o
   3  -3   7       22.43        4.28      4.60 o
   4  -3   7       40.43       36.37     10.36 o
  -5  -2   7      109.15      124.51     14.39 o
  -4  -2   7       26.38       24.78      3.94 o
  -3  -2   7      214.55      232.77     12.00 o
  -2  -2   7     1061.29     1023.41     24.88 o
  -1  -2   7      330.17      304.72      9.81 o
   0  -2   7      137.45      159.32      6.04 o
   1  -2   7      212.86      219.90      7.59 o
   2  -2   7      570.22      521.21     26.16 o
   3  -2   7       23.08       27.25      9.15 o
   4  -2   7       10.54       16.05      9.05 o
  -5  -1   7      121.93      134.74     11.00 o
  -4  -1   7      323.35      343.08     14.07 o
  -3  -1   7      506.51      537.80     14.18 o
  -2  -1   7      631.64      653.39     13.26 o
  -1  -1   7      237.76      237.17      8.67 o
   0  -1   7     1613.40     1712.96     25.85 o
   1  -1   7      305.73      335.86     12.31 o
   2  -1   7        2.69        1.64      1.84 o
   3  -1   7      400.04      446.28     30.82 o
   4  -1   7       69.69       92.55     17.08 o
  -5   0   7      105.17      102.17     14.28 o
  -4   0   7     1484.26     1540.96     33.71 o
  -3   0   7      698.49      743.59     16.78 o
  -2   0   7       37.80       42.98      4.42 o
  -1   0   7      211.43      211.79      7.96 o
   0   0   7     1093.06     1103.74     33.16 o
   1   0   7      192.01      214.51      7.48 o
   2   0   7      191.26      182.67      7.83 o
   3   0   7      103.21      132.49     18.37 o
   4   0   7        1.31       17.78     10.27 o
  -5   1   7      304.83      314.73     16.76 o
  -4   1   7      109.32      115.10     10.97 o
  -3   1   7       70.79       82.61      5.77 o
  -2   1   7     1937.21     1844.04     20.59 o
  -1   1   7       17.04       19.21      2.84 o
   0   1   7      317.77      301.71     13.50 o
   1   1   7      726.95      710.65     15.13 o
   2   1   7      108.95      100.87      6.27 o
   3   1   7       24.88       22.88      3.72 o
   4   1   7       87.58       82.76     17.05 o
  -6   2   7        4.93        4.67      4.63 o
  -5   2   7       90.52       99.43     14.79 o
  -4   2   7      304.97      325.51     13.69 o
  -3   2   7       44.99       47.54      3.41 o
  -2   2   7      562.26      565.42     19.35 o
  -1   2   7      202.22      195.75      4.99 o
   0   2   7     1211.29     1160.88     28.77 o
   1   2   7       12.80       16.86      4.44 o
   2   2   7       25.10       16.68      4.12 o
   3   2   7      129.18      140.97     20.49 o
   4   2   7       14.40        8.45     10.17 o
  -5   3   7        0.96        6.52      5.92 o
  -4   3   7      378.89      391.12     13.82 o
  -3   3   7        6.09       10.52      3.91 o
  -2   3   7     1211.58     1229.74     21.62 o
  -1   3   7      286.64      291.18      7.49 o
   0   3   7      770.10      821.45     15.25 o
   1   3   7      322.73      332.66     11.20 o
   2   3   7        3.52        8.69      9.99 o
   3   3   7        2.80        0.00      9.45 o
  -5   4   7       43.09       58.55     12.40 o
  -4   4   7      377.48      349.37     11.60 o
  -3   4   7       14.12       20.13      4.96 o
  -2   4   7      967.24      932.02     40.99 o
  -1   4   7        3.76        3.14      1.33 o
   0   4   7      280.46      263.82      9.71 o
   1   4   7      240.53      247.50     10.29 o
   2   4   7        0.69        6.36      5.58 o
   3   4   7       56.68       57.94     15.33 o
  -5   5   7        0.78        0.00      6.72 o
  -4   5   7      723.51      757.66     25.98 o
  -3   5   7        5.10       12.39      4.49 o
  -2   5   7      212.86      192.81     19.64 o
  -1   5   7      387.15      359.61     27.38 o
   0   5   7       17.55       11.92      4.22 o
   1   5   7        8.21       11.66      3.78 o
   2   5   7       10.48        3.93      6.68 o
   3   5   7       38.00       40.16     15.15 o
  -5   6   7        0.29        0.00      8.39 o
  -4   6   7      678.66      661.02     25.85 o
  -3   6   7        2.44        0.00      4.82 o
  -2   6   7      222.18      211.34     21.58 o
  -1   6   7        2.56        6.89      3.47 o
   0   6   7      153.64      156.58     13.45 o
   1   6   7      246.81      267.84     18.13 o
   2   6   7        0.04        0.96      8.50 o
  -5   7   7      158.87      159.64     21.07 o
  -4   7   7       21.21       15.06      5.10 o
  -3   7   7       19.87       27.87      8.66 o
  -2   7   7      136.54      114.97     17.21 o
  -1   7   7      145.93      148.21      9.76 o
   0   7   7        0.13        0.51      2.84 o
   1   7   7       88.16       96.39     13.82 o
   2   7   7        2.83       15.20     11.61 o
  -4   8   7       53.06       70.62     11.95 o
  -3   8   7        0.87        0.00      6.63 o
  -2   8   7        4.50        1.59      7.51 o
  -1   8   7      472.15      488.69     35.43 o
   0   8   7      135.38      142.77     19.95 o
   1   8   7       15.39       25.74     10.49 o
  -4   9   7       29.06       26.60      6.55 o
  -3   9   7      143.23      146.87     20.90 o
  -2   9   7       70.74       41.75     12.69 o
  -1   9   7      144.37      127.80     20.14 o
   0   9   7        0.01       20.14      9.91 o
  -3  10   7      214.01      215.43     26.60 o
  -2  10   7       32.15       34.28     11.40 o
  -1  10   7       94.60       94.65     18.42 o
   0 -13   8        5.42        4.09      7.37 o
   1 -13   8       74.27      108.70     18.84 o
  -1 -12   8        4.32        3.65      7.08 o
   0 -12   8      187.10      234.82     26.66 o
   1 -12   8       28.04       28.67      9.09 o
   2 -12   8       23.28       24.56     10.84 o
  -2 -11   8       42.65       52.28     13.81 o
  -1 -11   8        7.94        0.00      8.66 o
   0 -11   8      140.44      127.89     17.90 o
   1 -11   8        1.46        6.27      7.65 o
   2 -11   8        0.74        4.30      5.83 o
   3 -11   8       76.73       71.57      8.61 o
  -3 -10   8        0.19        2.88      9.51 o
  -2 -10   8      211.15      254.74     26.36 o
  -1 -10   8       50.65       39.41     10.38 o
   0 -10   8       48.64       38.22      9.86 o
   1 -10   8      181.06      193.26      7.74 o
   2 -10   8        7.64        8.99      7.89 o
   3 -10   8       25.55       33.39      6.03 o
  -3  -9   8       69.53       54.11     14.11 o
  -2  -9   8       18.43       18.79      9.06 o
  -1  -9   8       35.86       34.11      9.30 o
   0  -9   8      203.02      201.12     20.50 o
   1  -9   8      171.36      176.42      7.62 o
   2  -9   8       46.00       38.61      6.28 o
   3  -9   8      165.02      185.20     16.72 o
   4  -9   8        0.12        0.00      5.52 o
  -4  -8   8       50.62       53.94     14.52 o
  -3  -8   8       24.05       20.32      9.53 o
  -2  -8   8       32.42       33.55     11.28 o
  -1  -8   8      219.84      219.20     21.14 o
   0  -8   8      380.55      401.10     17.11 o
   1  -8   8      763.19      739.97     19.37 o
   2  -8   8      109.09      114.82      7.31 o
   3  -8   8       21.33       32.49      8.21 o
   4  -8   8       30.08       32.47      9.80 o
  -4  -7   8       29.79       25.90     11.40 o
  -3  -7   8       63.20       58.64      6.61 o
  -2  -7   8      262.45      285.82     24.82 o
  -1  -7   8      739.88      735.12     37.10 o
   0  -7   8       96.35       97.21      8.45 o
   1  -7   8      580.47      578.13     17.71 o
   2  -7   8        0.30        0.00      2.10 o
   3  -7   8       52.05       50.88      9.61 o
   4  -7   8        5.96        1.88      5.59 o
  -4  -6   8       70.01       70.34      8.56 o
  -3  -6   8       43.11       54.42      4.86 o
  -2  -6   8        1.89       12.29      6.98 o
  -1  -6   8      741.74      802.50     23.87 o
   0  -6   8     1636.69     1658.79     26.02 o
   1  -6   8        7.30        8.14      3.20 o
   2  -6   8       91.83       93.39      6.54 o
   3  -6   8       85.47       99.36     13.12 o
   4  -6   8        1.66        0.00      8.07 o
  -5  -5   8        3.35        3.62      7.91 o
  -4  -5   8      315.06      305.07     14.65 o
  -3  -5   8      264.30      270.47     12.04 o
  -2  -5   8      912.08      844.28     11.29 o
  -1  -5   8      154.35      155.12     10.85 o
   0  -5   8      214.00      210.72      6.54 o
   1  -5   8      217.76      208.43      9.58 o
   2  -5   8        9.62        6.37      1.91 o
   3  -5   8        0.67        3.51      5.72 o
   4  -5   8       84.32      101.04     16.00 o
  -5  -4   8        0.46        0.00      4.01 o
  -4  -4   8        3.42        4.14      2.68 o
  -3  -4   8      359.45      377.97     11.96 o
  -2  -4   8     1116.39     1045.07     23.11 o
  -1  -4   8       71.20       87.07      4.74 o
   0  -4   8       37.65       39.59      3.80 o
   1  -4   8      452.69      457.80     11.19 o
   2  -4   8      219.92      213.15      7.60 o
   3  -4   8      101.67       85.74      7.06 o
   4  -4   8      106.71      113.17     17.73 o
  -5  -3   8       34.36       39.89      6.69 o
  -4  -3   8      236.48      253.15     13.42 o
  -3  -3   8       36.40       27.25      4.71 o
  -2  -3   8       13.65       12.28      2.30 o
  -1  -3   8      837.04      835.15     16.84 o
   0  -3   8        8.79        9.61      1.87 o
   1  -3   8      292.96      290.38     14.82 o
   2  -3   8      168.14      168.30      6.15 o
   3  -3   8       27.25       48.98     11.08 o
   4  -3   8       77.79       89.15     16.26 o
  -5  -2   8       16.61       10.20      4.11 o
  -4  -2   8      146.25      151.53      9.80 o
  -3  -2   8       11.18       13.31      2.51 o
  -2  -2   8       77.02       68.53      4.92 o
  -1  -2   8        6.54        8.63      2.04 o
   0  -2   8     1171.52     1224.15     26.58 o
   1  -2   8      444.21      436.76     10.64 o
   2  -2   8       88.55       93.17     10.87 o
   3  -2   8        6.74       16.59      9.05 o
   4  -2   8        3.22       10.96      8.17 o
  -5  -1   8       80.22       88.48      9.09 o
  -4  -1   8       69.01       69.43      5.93 o
  -3  -1   8       16.67       14.31      2.44 o
  -2  -1   8      416.71      402.91     12.13 o
  -1  -1   8     1675.24     1676.15     31.00 o
   0  -1   8      757.22      756.65     21.94 o
   1  -1   8       85.86       82.56      9.08 o
   2  -1   8      223.68      222.72     11.18 o
   3  -1   8       59.12       71.28     13.63 o
   4  -1   8        5.20       20.03     10.00 o
  -5   0   8       95.85       80.71     11.42 o
  -4   0   8       33.44       50.13      8.78 o
  -3   0   8      472.97      487.47     11.97 o
  -2   0   8      221.51      225.96      7.50 o
  -1   0   8     1856.30     1826.06     46.73 o
   0   0   8        4.58        6.56      4.23 o
   1   0   8      448.51      455.27     14.72 o
   2   0   8       51.04       48.23      6.00 o
   3   0   8        4.06        0.63      6.59 o
   4   0   8       18.04       23.48     10.91 o
  -5   1   8       20.31        5.06      5.80 o
  -4   1   8      163.92      185.68     10.55 o
  -3   1   8     3817.28     3850.29     44.31 o
  -2   1   8       84.30       87.68      3.56 o
  -1   1   8      128.01      123.28      5.61 o
   0   1   8      379.89      377.57     13.83 o
   1   1   8      160.50      152.53      8.28 o
   2   1   8       41.41       44.87      4.42 o
   3   1   8       20.51       33.06     10.90 o
  -5   2   8       58.48       60.64     11.92 o
  -4   2   8        9.68        1.86      4.55 o
  -3   2   8      243.02      264.01     14.21 o
  -2   2   8       14.19       19.32      3.99 o
  -1   2   8     1261.57     1192.13     25.98 o
   0   2   8        2.79        4.07      1.90 o
   1   2   8       38.96       37.05      4.69 o
   2   2   8      210.28      202.77     12.73 o
   3   2   8        2.65        0.00      6.37 o
  -5   3   8      309.54      314.58     27.29 o
  -4   3   8        4.38       10.69      2.06 o
  -3   3   8      231.41      210.70     13.39 o
  -2   3   8       41.82       35.95      5.75 o
  -1   3   8       56.11       54.93      3.64 o
   0   3   8      110.62      141.58      7.07 o
   1   3   8       13.54       18.93      3.80 o
   2   3   8       76.11       72.59      8.56 o
   3   3   8        8.90        0.00     10.24 o
  -5   4   8       19.01       13.91      8.06 o
  -4   4   8        0.61        1.43      3.82 o
  -3   4   8      199.12      203.64     13.90 o
  -2   4   8       47.57       32.95      8.63 o
  -1   4   8       12.88       13.03      2.50 o
   0   4   8      492.88      508.68     22.69 o
   1   4   8       56.74       45.36      5.80 o
   2   4   8      150.51      145.06     22.18 o
   3   4   8        0.90        0.00     12.35 o
  -5   5   8       99.25      111.26     17.72 o
  -4   5   8       91.27      104.76     10.50 o
  -3   5   8        5.23        2.62      4.68 o
  -2   5   8      568.71      558.68     34.46 o
  -1   5   8      123.13      115.90      6.92 o
   0   5   8       91.16      102.95     11.12 o
   1   5   8       18.58       10.23      5.15 o
   2   5   8       58.13       69.70     15.75 o
  -5   6   8       99.15       95.66     16.86 o
  -4   6   8        0.20        0.00      5.27 o
  -3   6   8       71.07       62.72      8.66 o
  -2   6   8      264.64      307.58     27.41 o
  -1   6   8       21.75       15.80      3.39 o
   0   6   8      534.59      546.04     25.79 o
   1   6   8        1.30        3.89     15.29 o
   2   6   8        0.43        0.00     12.58 o
  -5   7   8        2.40        0.00      7.24 o
  -4   7   8      147.91      139.14     13.59 o
  -3   7   8      473.38      457.71     35.96 o
  -2   7   8      264.54      269.06     27.14 o
  -1   7   8        3.11       10.68      8.40 o
   0   7   8       97.95      105.00     11.98 o
   1   7   8       25.02       34.46      7.94 o
  -4   8   8       13.09       15.57      6.26 o
  -3   8   8       36.04       23.62     10.17 o
  -2   8   8      146.33      151.91     20.74 o
  -1   8   8       76.80       56.49     13.84 o
   0   8   8        6.22       15.14      8.56 o
   1   8   8       49.75       77.64     17.23 o
  -3   9   8       69.43       82.55     17.90 o
  -2   9   8       15.70        9.16      6.91 o
  -1   9   8        1.53        0.00      7.16 o
   0   9   8       23.62       21.94     10.21 o
  -1 -12   9        9.46        9.61      8.66 o
   0 -12   9       10.44       16.98      9.99 o
   1 -12   9       42.66       36.36     11.09 o
   2 -12   9      194.45      224.53     25.56 o
  -2 -11   9        3.64       13.31     10.54 o
  -1 -11   9       12.17        6.59      6.58 o
   0 -11   9       70.83       62.40     13.53 o
   1 -11   9        3.57       12.58      8.09 o
   2 -11   9      137.40      122.44     18.80 o
  -2 -10   9        0.68        0.00      6.73 o
  -1 -10   9       36.94       19.69      8.23 o
   0 -10   9      214.18      230.93     23.97 o
   1 -10   9       38.85       38.72     11.44 o
   2 -10   9       33.55       26.94      9.60 o
   3 -10   9        6.12        8.89      4.74 o
  -3  -9   9        4.98        0.00      8.62 o
  -2  -9   9      168.90      173.70     22.13 o
  -1  -9   9      343.90      346.72     28.39 o
   0  -9   9       39.85       38.16      9.74 o
   1  -9   9      104.21      102.29      6.25 o
   2  -9   9       80.07       98.59      9.07 o
   3  -9   9        0.25        0.00      4.56 o
  -3  -8   9       21.08       20.78     10.31 o
  -2  -8   9      235.52      228.53     24.39 o
  -1  -8   9      132.99      114.98     16.08 o
   0  -8   9        8.90       14.65      7.71 o
   1  -8   9      422.45      439.66     15.98 o
   2  -8   9        8.08        9.64      3.11 o
   3  -8   9      116.56      119.64     14.63 o
  -4  -7   9       79.77       85.68     17.88 o
  -3  -7   9      329.27      300.62     28.75 o
  -2  -7   9       13.81        9.10      6.64 o
  -1  -7   9       34.12       41.31      9.87 o
   0  -7   9      670.07      678.35     30.20 o
   1  -7   9      261.54      250.81     12.91 o
   2  -7   9       62.46       67.53      6.38 o
   3  -7   9       26.54       36.06      8.84 o
   4  -7   9        0.90        0.00      6.46 o
  -4  -6   9       12.83       15.25      8.45 o
  -3  -6   9        3.51        1.48      1.96 o
  -2  -6   9      249.50      282.02     24.27 o
  -1  -6   9      337.72      327.61     24.55 o
   0  -6   9      151.41      150.79      7.35 o
   1  -6   9      412.14      414.32     15.06 o
   2  -6   9      332.79      337.83     18.50 o
   3  -6   9       35.62       39.74     10.06 o
   4  -6   9        1.40        8.91      8.94 o
  -4  -5   9        4.58        4.13      2.53 o
  -3  -5   9      455.28      453.97     11.13 o
  -2  -5   9        9.24        9.08      1.28 o
  -1  -5   9      100.61       91.69      4.67 o
   0  -5   9      188.16      190.10      7.59 o
   1  -5   9      127.87      126.53     11.04 o
   2  -5   9       10.98       13.92      2.45 o
   3  -5   9      117.27      130.32     16.62 o
   4  -5   9        7.20       25.48     10.18 o
  -5  -4   9       27.34       33.79     11.29 o
  -4  -4   9       16.31       16.93      4.03 o
  -3  -4   9      370.31      357.04      9.69 o
  -2  -4   9        6.01       10.33      2.63 o
  -1  -4   9      145.94      156.42      7.02 o
   0  -4   9      251.69      255.04     15.32 o
   1  -4   9      147.58      145.72      6.77 o
   2  -4   9      258.06      270.54      9.47 o
   3  -4   9       16.48       22.27      4.71 o
   4  -4   9        3.09       17.33      8.65 o
  -5  -3   9      104.78      107.05     21.77 o
  -4  -3   9        1.75        3.49      4.24 o
  -3  -3   9      102.68      108.41     13.46 o
  -2  -3   9     1037.39      983.53     25.48 o
  -1  -3   9       25.50       27.98      4.49 o
   0  -3   9      497.82      500.36     13.52 o
   1  -3   9        3.09        1.54      2.00 o
   2  -3   9       64.71       68.51      5.89 o
   3  -3   9       34.78       38.82      7.06 o
   4  -3   9        6.53       12.16     10.28 o
  -5  -2   9        3.34        3.22      3.86 o
  -4  -2   9      224.27      224.11     11.11 o
  -3  -2   9       21.41       21.74      3.00 o
  -2  -2   9      563.27      518.52     18.28 o
  -1  -2   9      136.35      122.91      6.19 o
   0  -2   9      789.81      746.68     21.19 o
   1  -2   9       74.93       74.91      5.70 o
   2  -2   9        1.03        3.84      2.13 o
   3  -2   9       72.47       60.01     12.85 o
   4  -2   9        0.04       13.27      8.50 o
  -5  -1   9        8.50        7.14      5.18 o
  -4  -1   9      327.14      335.20     12.61 o
  -3  -1   9       69.67       65.73      4.77 o
  -2  -1   9      693.52      692.15     18.07 o
  -1  -1   9        1.17        0.44      2.20 o
   0  -1   9       71.24       63.59      7.16 o
   1  -1   9      501.82      304.59    134.01 o
   2  -1   9        0.13        0.00      2.89 o
   3  -1   9        9.18        0.31      6.17 o
  -5   0   9       37.99       39.99     11.19 o
  -4   0   9       19.63       21.27      4.24 o
  -3   0   9      299.14      308.23      8.42 o
  -2   0   9      501.69      503.21     11.88 o
  -1   0   9        1.18        0.00      1.98 o
   0   0   9      108.82      107.70      7.67 o
   1   0   9      355.05      327.93     27.51 o
   2   0   9        3.26        5.44      6.93 o
   3   0   9       76.75       62.58     14.10 o
  -5   1   9       19.17       31.32      9.16 o
  -4   1   9      796.30      788.14     40.13 o
  -3   1   9      294.40      315.85     16.24 o
  -2   1   9      162.35      163.51      9.41 o
  -1   1   9      485.07      490.04     16.75 o
   0   1   9      106.57      116.04     10.24 o
   1   1   9       91.85       93.66      6.81 o
   2   1   9        2.95        3.98      3.13 o
   3   1   9       24.81       15.74      8.94 o
  -5   2   9       45.20       61.87     12.83 o
  -4   2   9      107.99       90.42     13.26 o
  -3   2   9      922.43      909.25     28.18 o
  -2   2   9      368.48      376.68     18.60 o
  -1   2   9      143.03      150.61     10.06 o
   0   2   9        2.38        5.20      2.59 o
   1   2   9      428.54      434.24     13.45 o
   2   2   9        9.84       11.96      4.03 o
   3   2   9       16.51        0.00      9.52 o
  -5   3   9      211.76      245.05     24.47 o
  -4   3   9       16.72       17.94      7.71 o
  -3   3   9      176.50      167.22     12.59 o
  -2   3   9        5.67        2.12      5.48 o
  -1   3   9      421.48      438.13     14.67 o
   0   3   9       75.09       78.10      9.83 o
   1   3   9      135.35      149.18      8.32 o
   2   3   9       24.38       33.63     10.10 o
  -5   4   9        5.61        6.55      5.74 o
  -4   4   9      136.89      141.49     12.36 o
  -3   4   9      240.65      213.88     15.75 o
  -2   4   9      175.62      202.05     20.82 o
  -1   4   9      394.36      397.54     11.66 o
   0   4   9       10.71        1.59      1.78 o
   1   4   9      102.37       99.09     15.90 o
   2   4   9       12.23        0.00     10.29 o
  -5   5   9       10.05        4.03      6.63 o
  -4   5   9        4.94        5.96      4.80 o
  -3   5   9      542.39      534.83     24.64 o
  -2   5   9      168.63      175.53     20.79 o
  -1   5   9       13.14        9.15      4.16 o
   0   5   9        3.42        2.96      4.43 o
   1   5   9       32.86       38.62      7.43 o
   2   5   9        1.25        0.00     12.05 o
  -4   6   9       97.03       94.67     11.51 o
  -3   6   9      138.27      121.74     12.62 o
  -2   6   9       23.43       26.10     10.38 o
  -1   6   9      231.66      241.23     25.23 o
   0   6   9       26.89       17.70      5.78 o
   1   6   9       14.99       15.93      5.35 o
  -4   7   9      341.92      339.53     21.48 o
  -3   7   9        4.76        5.20      7.78 o
  -2   7   9       14.43       11.83      7.22 o
  -1   7   9       62.42       67.49     15.24 o
   0   7   9        8.99       19.96     21.07 o
   1   7   9       41.10       52.62     10.85 o
  -3   8   9       36.91       50.76     13.49 o
  -2   8   9       69.66      102.92     18.96 o
  -1   8   9       36.19       54.17     13.28 o
   0   8   9       63.68       88.04     16.56 o
  -2   9   9       24.53       30.51     11.64 o
   0 -12  10       30.84       32.37     10.97 o
   1 -12  10      166.31      187.41     24.17 o
  -1 -11  10       65.26       73.13     15.77 o
   0 -11  10       91.04      113.85     18.65 o
   1 -11  10       47.25       52.82     13.61 o
   2 -11  10        0.43       13.01      7.67 o
  -2 -10  10       11.03       18.97     10.16 o
  -1 -10  10       81.04       98.74     17.08 o
   0 -10  10      112.71      115.99     17.24 o
   1 -10  10       48.86       49.85     11.91 o
   2 -10  10       20.54       24.89     10.75 o
  -3  -9  10       80.72      116.75     20.28 o
  -2  -9  10      346.46      384.78     33.33 o
  -1  -9  10        1.18        1.26      6.15 o
   0  -9  10       43.03       50.08     12.52 o
   1  -9  10      104.83      107.38      8.29 o
   2  -9  10       34.27       32.63      5.74 o
   3  -9  10        2.45        9.00      5.09 o
  -3  -8  10        2.84        5.35      6.89 o
  -2  -8  10       27.30       28.79     10.46 o
  -1  -8  10        4.68        5.81      5.29 o
   0  -8  10        9.63        0.00      5.58 o
   1  -8  10       51.34       43.35      5.76 o
   2  -8  10      108.65      112.33     10.02 o
   3  -8  10       79.16       99.10     14.11 o
  -4  -7  10      168.17      167.30     23.04 o
  -3  -7  10       63.92       39.91     10.90 o
  -2  -7  10        0.94        0.00      8.68 o
  -1  -7  10      238.31      232.09     22.25 o
   0  -7  10      231.76      221.27     20.65 o
   1  -7  10        4.80        2.21      2.55 o
   2  -7  10        4.52        4.46      2.74 o
   3  -7  10        1.04        2.57      5.80 o
  -4  -6  10        1.95        0.00      8.42 o
  -3  -6  10       63.91       63.16     13.50 o
  -2  -6  10        5.78        3.91      6.27 o
  -1  -6  10       15.88       17.86      7.93 o
   0  -6  10      129.80      130.11      6.17 o
   1  -6  10     1223.75     1231.30     28.48 o
   2  -6  10       23.10       25.47      3.88 o
   3  -6  10        0.44        1.95      6.92 o
  -4  -5  10        2.00        0.00      6.35 o
  -3  -5  10      282.21      277.43     10.84 o
  -2  -5  10      255.14      233.82      9.02 o
  -1  -5  10     1324.28     1234.61     35.88 o
   0  -5  10       10.62        9.77      2.24 o
   1  -5  10      256.07      252.23     16.18 o
   2  -5  10       30.50       30.21      4.01 o
   3  -5  10       15.18       17.24      8.72 o
  -4  -4  10       16.09       18.23      4.36 o
  -3  -4  10       77.82       91.56      6.69 o
  -2  -4  10        5.07        0.00      3.23 o
  -1  -4  10      730.23      700.15     19.00 o
   0  -4  10        1.36        0.00      1.65 o
   1  -4  10      109.91      101.74      6.76 o
   2  -4  10      102.30       93.66      5.76 o
   3  -4  10       14.43       22.36      7.87 o
  -5  -3  10        9.43       21.99      4.46 o
  -4  -3  10        0.40        0.28      2.61 o
  -3  -3  10      195.33      216.65     10.87 o
  -2  -3  10       82.49       85.66      6.69 o
  -1  -3  10       54.31       51.02      4.87 o
   0  -3  10      128.60      119.39      6.19 o
   1  -3  10        0.70        0.29      2.36 o
   2  -3  10      131.55      130.80      7.23 o
   3  -3  10        3.88        2.14      5.18 o
  -5  -2  10       68.58       93.68      9.72 o
  -4  -2  10       71.12       84.62     19.42 o
  -3  -2  10      178.99      204.43      8.36 o
  -2  -2  10       36.66       46.26      5.95 o
  -1  -2  10      303.09      285.02     10.15 o
   0  -2  10       15.21       12.08      3.39 o
   1  -2  10       29.22       31.02      6.03 o
   2  -2  10       75.23       88.05      7.64 o
   3  -2  10        0.33        3.45      5.76 o
  -5  -1  10      186.33      193.66     28.93 o
  -4  -1  10      138.73      170.69     11.40 o
  -3  -1  10      399.75      420.68     14.19 o
  -2  -1  10      281.49      280.93      9.92 o
  -1  -1  10       54.89       49.58      4.24 o
   0  -1  10      674.81      719.67     16.78 o
   1  -1  10        0.40        1.69      5.47 o
   2  -1  10        3.33        2.12      3.43 o
   3  -1  10       10.02        6.23      7.01 o
  -5   0  10        2.47        1.11      5.46 o
  -4   0  10        0.62        0.00      7.04 o
  -3   0  10       88.54      102.12      7.40 o
  -2   0  10      273.50      277.79     10.33 o
  -1   0  10       10.68       10.21      2.61 o
   0   0  10      424.74      427.19     15.82 o
   1   0  10       25.64       18.98      7.90 o
   2   0  10      198.62       46.60    114.54 o
   3   0  10        0.66        0.00     10.72 o
  -5   1  10       61.87       90.93     16.33 o
  -4   1  10        2.71        8.75      7.11 o
  -3   1  10       27.99       32.56      6.24 o
  -2   1  10     2519.36     2528.73     58.57 o
  -1   1  10      358.49      353.32     11.98 o
   0   1  10       61.43       69.24      8.49 o
   1   1  10        0.04        0.21      2.65 o
   2   1  10       65.00       55.19     13.48 o
   3   1  10        0.88        0.00     13.86 o
  -5   2  10        7.55        0.00      7.52 o
  -4   2  10       39.83       37.45     11.41 o
  -3   2  10      218.47      227.98     15.05 o
  -2   2  10       50.21       57.62      7.99 o
  -1   2  10      185.75      179.23     10.24 o
   0   2  10      394.50      401.97     20.36 o
   1   2  10       27.08       25.60      4.70 o
   2   2  10        0.79        0.00      3.93 o
  -5   3  10       11.49       14.18      9.25 o
  -4   3  10      157.97      162.88     20.59 o
  -3   3  10       83.55       88.35     10.02 o
  -2   3  10        7.58        1.15      4.33 o
  -1   3  10       87.66       85.29      4.49 o
   0   3  10       29.17       22.26      4.17 o
   1   3  10        4.45       11.06      5.01 o
   2   3  10        8.76        1.99     10.50 o
  -5   4  10      117.91      131.62     20.29 o
  -4   4  10        7.19       20.49      5.94 o
  -3   4  10      110.03      119.45     12.05 o
  -2   4  10       92.62       95.80     14.74 o
  -1   4  10       21.75       22.24      8.28 o
   0   4  10       58.82       66.00      9.42 o
   1   4  10       16.66       20.50      6.19 o
   2   4  10       24.97       27.99     11.40 o
  -4   5  10       56.91       57.79      9.54 o
  -3   5  10      283.97      301.32     19.16 o
  -2   5  10        5.00        0.00      6.11 o
  -1   5  10       22.14       13.67      8.06 o
   0   5  10       85.45       93.19     11.15 o
   1   5  10       12.67       18.48      9.59 o
  -4   6  10       13.05        5.04      4.75 o
  -3   6  10        2.49        0.00      5.07 o
  -2   6  10      142.61      130.55     20.80 o
  -1   6  10       12.11       22.22     10.58 o
   0   6  10        9.90        6.42      4.80 o
  -3   7  10       11.22        0.00      6.31 o
  -2   7  10      235.68      234.38     26.96 o
  -1   7  10       37.12       49.76     13.76 o
   0   7  10       44.62       52.81     13.13 o
  -2   8  10       41.90       54.99     15.27 o
  -1 -11  11        0.19        0.00      8.88 o
   0 -11  11        0.69       10.43      9.06 o
   1 -11  11        7.05        1.09      6.18 o
  -2 -10  11        0.66        0.52      7.14 o
  -1 -10  11       25.79       37.77     12.19 o
   0 -10  11        2.95        0.00      6.89 o
   1 -10  11        9.41        2.46      8.85 o
   2 -10  11       30.09       47.56     12.79 o
  -2  -9  11        7.50        3.54      8.17 o
  -1  -9  11      142.73      143.80     20.50 o
   0  -9  11      248.21      258.97     25.33 o
   1  -9  11        0.23        0.00      7.52 o
   2  -9  11      128.16      124.81     18.88 o
  -3  -8  11        3.49        0.00      9.43 o
  -2  -8  11       83.15      103.42     17.83 o
  -1  -8  11        0.19        0.00      8.24 o
   0  -8  11      156.23      158.84     19.02 o
   1  -8  11       12.09        0.00      9.18 o
   2  -8  11      229.17      241.18     15.32 o
  -3  -7  11       30.86       40.34     11.74 o
  -2  -7  11      362.53      323.89     29.04 o
  -1  -7  11        0.61        3.26      6.32 o
   0  -7  11       54.75       59.96     11.76 o
   1  -7  11       15.22       14.04      7.85 o
   2  -7  11       70.01       56.08     10.17 o
   3  -7  11       26.71       31.21      9.30 o
  -4  -6  11      100.16       58.73     11.78 o
  -3  -6  11       65.99       63.42     13.76 o
  -2  -6  11        7.18        2.37      7.37 o
  -1  -6  11        2.02        8.53      7.46 o
   0  -6  11      330.58      341.33     11.32 o
   1  -6  11       91.43       94.52      5.80 o
   2  -6  11       95.51       97.36     13.58 o
   3  -6  11       51.39       60.14     12.68 o
  -4  -5  11      159.61      148.92     20.39 o
  -3  -5  11        0.36        3.55      6.07 o
  -2  -5  11      534.17      521.25     37.00 o
  -1  -5  11       49.89       48.48      4.82 o
   0  -5  11       40.50       36.88      3.98 o
   1  -5  11       51.14       56.68      5.59 o
   2  -5  11       39.01       29.92      8.13 o
   3  -5  11       15.99       14.13      8.08 o
  -4  -4  11       25.55       25.63      6.93 o
  -3  -4  11      120.87      125.64     16.33 o
  -2  -4  11      442.64      394.51     29.08 o
  -1  -4  11        2.05        1.10      2.70 o
   0  -4  11       57.34       58.54      5.27 o
   1  -4  11       47.22       46.16      5.07 o
   2  -4  11        0.91        0.00      6.41 o
   3  -4  11       31.24       23.37      9.12 o
  -4  -3  11      203.73      210.98     10.71 o
  -3  -3  11       63.80       56.49      7.49 o
  -2  -3  11       36.66       37.23      4.71 o
  -1  -3  11      227.40      247.90     10.78 o
   0  -3  11       83.69       86.89      5.20 o
   1  -3  11      141.95      124.64     10.69 o
   2  -3  11       36.95       31.04      9.40 o
   3  -3  11       28.03       20.86      5.54 o
  -4  -2  11       34.43       32.85      9.31 o
  -3  -2  11       89.85       92.72      7.43 o
  -2  -2  11       38.21       40.76      5.00 o
  -1  -2  11      265.96      256.19      9.80 o
   0  -2  11       13.17       11.95      3.46 o
   1  -2  11      230.28      231.62     14.85 o
   2  -2  11       23.89       11.92      4.98 o
   3  -2  11       12.66        2.91      6.44 o
  -4  -1  11        1.19        0.00      7.27 o
  -3  -1  11      153.74      149.43     10.40 o
  -2  -1  11        3.12        2.64      3.20 o
  -1  -1  11      261.37      260.38     13.95 o
   0  -1  11      162.27      179.77     10.45 o
   1  -1  11        2.28        0.00      3.18 o
   2  -1  11       40.51       29.06     10.21 o
  -5   0  11       27.03       14.59      7.69 o
  -4   0  11      150.94      172.03     20.58 o
  -3   0  11        2.78        1.69      2.14 o
  -2   0  11       65.44       76.72      5.65 o
  -1   0  11       11.52       10.47      2.96 o
   0   0  11        1.16        3.69      3.10 o
   1   0  11      126.88      136.86     20.36 o
   2   0  11       29.01       23.09      9.36 o
  -5   1  11        0.13        0.00     10.21 o
  -4   1  11       68.86       80.25     14.78 o
  -3   1  11      389.46      358.22     19.19 o
  -2   1  11      347.03      344.39     18.41 o
  -1   1  11       69.79       61.18      6.46 o
   0   1  11       26.52       35.86      8.46 o
   1   1  11       60.56       66.79      8.99 o
   2   1  11        3.48        0.00      9.84 o
  -4   2  11      263.36      327.56     28.99 o
  -3   2  11       11.02       10.98      4.36 o
  -2   2  11      661.60      669.91     61.02 o
  -1   2  11      523.38      453.88     17.72 o
   0   2  11        0.18        1.42      4.28 o
   1   2  11        7.07        8.01      4.65 o
   2   2  11       33.84       32.76     12.70 o
  -4   3  11      243.08      258.91     26.34 o
  -3   3  11        8.41       10.89      5.27 o
  -2   3  11        0.87        1.23      4.34 o
  -1   3  11        1.81        0.00      8.78 o
   0   3  11       17.26       14.01      9.05 o
   1   3  11       77.23      100.79     11.52 o
  -4   4  11        3.27        0.60     10.11 o
  -3   4  11       64.82       74.21     10.14 o
  -2   4  11       65.07       50.47      8.62 o
  -1   4  11       86.93       91.49     16.10 o
   0   4  11       16.69       14.58     10.23 o
   1   4  11        7.35       11.31      5.70 o
  -4   5  11        7.03        9.49      5.29 o
  -3   5  11        1.27        0.00      8.22 o
  -2   5  11       93.42       75.00     15.81 o
  -1   5  11      124.97      119.48     18.86 o
   0   5  11        1.49        7.56      5.69 o
  -3   6  11      134.26      142.54     15.09 o
  -2   6  11        5.09       10.09      7.41 o
  -1   6  11       15.68       23.09     12.45 o
   0   6  11       29.28       42.82     12.67 o
  -2   7  11        2.21        6.44      7.87 o
  -1 -10  12       49.52       46.41     12.63 o
   0 -10  12        2.67        0.00      7.05 o
   1 -10  12       39.10       42.68     11.56 o
  -2  -9  12       59.54       94.07     18.81 o
  -1  -9  12      258.20      266.68     28.45 o
   0  -9  12       45.41       44.65     12.68 o
   1  -9  12        3.66       10.79      9.14 o
  -2  -8  12       80.89       90.61     17.32 o
  -1  -8  12       11.34        8.04      5.86 o
   0  -8  12        0.80        0.00      6.94 o
   1  -8  12       45.57       62.48     13.34 o
   2  -8  12       13.34       15.57      8.31 o
  -3  -7  12      113.10      112.41     18.97 o
  -2  -7  12       63.81       44.29     11.96 o
  -1  -7  12        8.97       14.13      7.73 o
   0  -7  12       15.19       11.76      5.92 o
   1  -7  12       12.22        9.44      3.22 o
   2  -7  12        1.25        0.00      7.39 o
  -3  -6  12        1.54        0.17      5.60 o
  -2  -6  12        7.00        1.09      6.42 o
  -1  -6  12       47.02       58.92     12.65 o
   0  -6  12       23.64       10.35      6.32 o
   1  -6  12        2.30        4.11      3.15 o
   2  -6  12      224.97      205.87     21.29 o
  -4  -5  12       33.20       39.77     10.52 o
  -3  -5  12        1.66        9.12      7.28 o
  -2  -5  12       32.17       18.88      6.50 o
  -1  -5  12      112.19      110.21     10.50 o
   0  -5  12      397.15      356.86     15.58 o
   1  -5  12       99.03      112.69      8.13 o
   2  -5  12      118.12       78.77     13.95 o
  -4  -4  12        0.07        3.14      4.07 o
  -3  -4  12       31.77       38.71      7.53 o
  -2  -4  12      120.34      111.36     13.94 o
  -1  -4  12      210.31      207.03      9.96 o
   0  -4  12      142.84      142.01     12.86 o
   1  -4  12        1.50        1.84      2.80 o
   2  -4  12       21.80       29.85      5.47 o
  -4  -3  12       13.05       13.75      6.47 o
  -3  -3  12       19.71       24.29      5.57 o
  -2  -3  12        9.71       13.33      3.34 o
  -1  -3  12      315.26      330.59     14.18 o
   0  -3  12       18.64       13.13      4.38 o
   1  -3  12        6.47        7.81      3.14 o
   2  -3  12        0.47        3.40     10.05 o
  -4  -2  12       63.03       74.09     14.82 o
  -3  -2  12      438.10      472.58     19.78 o
  -2  -2  12       30.11       33.20      4.75 o
  -1  -2  12       45.77       39.74      3.99 o
   0  -2  12       69.83       73.57      6.16 o
   1  -2  12       13.19       11.32      3.91 o
   2  -2  12        2.46        0.00      5.08 o
  -4  -1  12       52.66       37.93     10.48 o
  -3  -1  12       59.84       58.64     12.50 o
  -2  -1  12      220.49      221.28     10.63 o
  -1  -1  12      284.27      267.96     12.04 o
   0  -1  12        1.23        5.94      3.59 o
   1  -1  12       70.86       75.41      7.50 o
   2  -1  12       14.83       12.79      8.91 o
  -4   0  12       16.31       16.13      7.52 o
  -3   0  12       49.48       62.86     12.84 o
  -2   0  12       48.16       54.10      4.92 o
  -1   0  12       60.28       66.46      6.51 o
   0   0  12       37.16       40.73      5.89 o
   1   0  12       10.95       14.67      5.78 o
   2   0  12        5.83        0.00      9.64 o
  -4   1  12       25.97       32.53     10.14 o
  -3   1  12       42.67       52.31      8.55 o
  -2   1  12       13.25       13.69      5.45 o
  -1   1  12      482.84      455.09     22.28 o
   0   1  12      106.67      103.21      9.44 o
   1   1  12        4.35       20.65      9.49 o
  -4   2  12       13.11       33.18     11.43 o
  -3   2  12        2.16       11.28      5.20 o
  -2   2  12      268.05      297.92     30.31 o
  -1   2  12        0.06        0.00      4.47 o
   0   2  12      124.17      124.07     12.55 o
   1   2  12       35.80       38.81      8.12 o
  -4   3  12       38.16       32.84     10.90 o
  -3   3  12        3.87        4.39      5.31 o
  -2   3  12       49.42       69.26      9.99 o
  -1   3  12      154.42      168.01     21.00 o
   0   3  12      130.73      138.18     13.84 o
   1   3  12        0.98        2.87      4.52 o
  -3   4  12       61.05       65.73     10.09 o
  -2   4  12      127.67      123.25     19.63 o
  -1   4  12        0.13        4.34      6.69 o
   0   4  12        0.77        0.00      4.84 o
  -3   5  12        0.81        4.73      5.01 o
  -2   5  12      143.73      137.69     14.57 o
  -1   5  12        0.91       14.93      8.97 o
  -1  -9  13       10.34       14.72     10.49 o
   0  -9  13       27.10       28.02     10.65 o
  -2  -8  13        3.62       10.21      8.18 o
  -1  -8  13       87.90       97.99     17.30 o
   0  -8  13       57.59       58.24     13.85 o
   1  -8  13       24.71       29.55     10.35 o
  -2  -7  13        0.47        0.00      9.95 o
  -1  -7  13       69.34       72.78     14.39 o
   0  -7  13        1.90        2.19      8.14 o
   1  -7  13       19.31       13.18      4.48 o
  -3  -6  13      136.69      163.48     21.85 o
  -2  -6  13      164.54      147.93     20.14 o
  -1  -6  13        1.39       10.88      5.16 o
   0  -6  13       33.01       32.06      5.86 o
   1  -6  13       61.78       67.94      6.75 o
  -3  -5  13       27.07       28.19     11.24 o
  -2  -5  13       24.35       15.68      6.31 o
  -1  -5  13      156.20      140.55     12.22 o
   0  -5  13       83.04       88.80      7.49 o
   1  -5  13        5.62        9.46      3.63 o
  -3  -4  13        3.85        6.42      4.86 o
  -2  -4  13      121.31      112.74     20.63 o
  -1  -4  13      120.56      117.49     11.09 o
   0  -4  13        3.12        4.52      2.76 o
   1  -4  13       53.09       57.66      5.52 o
  -3  -3  13       30.44       29.58      6.01 o
  -2  -3  13       89.84       91.23      9.97 o
  -1  -3  13        1.02        8.08      4.32 o
   0  -3  13        0.06        2.63      2.65 o
   1  -3  13       35.09       43.13      5.64 o
  -3  -2  13       37.09       34.07     10.33 o
  -2  -2  13        6.37        0.45      5.55 o
  -1  -2  13        2.23        0.00      3.50 o
   0  -2  13       15.52       20.08      3.93 o
   1  -2  13       27.39       25.09      4.86 o
  -4  -1  13        7.11        0.00      8.26 o
  -3  -1  13        0.89        0.00      8.76 o
  -2  -1  13        1.59        0.00      5.30 o
  -1  -1  13        8.84        7.91      4.18 o
   0  -1  13       27.90       32.96      4.79 o
   1  -1  13       65.99       66.07      7.29 o
  -3   0  13      105.53      100.05     15.23 o
  -2   0  13        1.70        3.93      5.35 o
  -1   0  13      168.10      167.48     13.71 o
   0   0  13       52.40       45.51      6.43 o
   1   0  13        1.36        0.00      3.32 o
  -3   1  13       36.05       47.41      8.66 o
  -2   1  13       20.01       15.37      6.00 o
  -1   1  13      177.68      202.24     15.71 o
   0   1  13        9.23        8.10      3.92 o
  -3   2  13      258.19      267.43     18.82 o
  -2   2  13        7.86        6.19      6.11 o
  -1   2  13      135.42      135.50     13.68 o
   0   2  13      159.72      153.87     14.80 o
  -3   3  13       62.75       57.03      9.57 o
  -2   3  13        2.17        0.00      5.07 o
  -1   3  13       35.30       42.39      8.99 o
  -2   4  13        2.76        0.00      5.24 o
  -1  -7  14       28.37       37.20      7.59 o
   0  -7  14        6.96        2.48      3.65 o
  -2  -6  14        8.11        5.28      7.46 o
  -1  -6  14        1.94        2.89      6.42 o
   0  -6  14       13.94        6.53      4.14 o
  -2  -5  14        0.36        0.00      6.83 o
  -1  -5  14        5.55        5.08      3.97 o
   0  -5  14       30.01       23.28      5.29 o
  -2  -4  14        4.36        2.96      3.93 o
  -1  -4  14       29.32       28.63      6.59 o
   0  -4  14      120.51      122.75     13.57 o
  -3  -3  14        0.76        6.16      7.12 o
  -2  -3  14       23.54       18.21      7.39 o
  -1  -3  14       12.48        7.88     11.02 o
   0  -3  14      165.15      194.20     15.67 o
  -3  -2  14       38.13       41.72     10.12 o
  -2  -2  14      293.26      315.91     26.92 o
  -1  -2  14        2.16        1.26      2.86 o
   0  -2  14       29.98       35.93      5.15 o
  -3  -1  14        6.67        3.89      6.64 o
  -2  -1  14       11.36       21.42      6.52 o
  -1  -1  14       32.85       33.18      8.72 o
   0  -1  14       46.55       55.02      7.04 o
  -3   0  14       36.65       51.61     13.35 o
  -2   0  14       27.30       26.48      7.12 o
  -1   0  14        0.05        0.21      4.51 o
   0   0  14        7.35        0.00      6.89 o
  -2   1  14       31.54       39.69      8.31 o
  -1   1  14       17.77       12.40      5.05 o
 
